# Supplementary material for: Carbon­yl[tris­(3,5-diphenyl­pyrazol-1-yl-κN 2)methane]copper(I) hexa­fluorido­phosphate–dichloro­methane–diethyl ether (4/3/1)
Source: Acta Crystallogr Sect E Struct Rep Online. 2009 Oct 13;65(Pt 11):m1354–5. doi: 10.1107/S1600536809040781 (PMC2971318; doi:10.1107/S1600536809040781)
Supplement: Supplementary file 1 [file e-65-m1354-sup1.cif]

##############################################################################
###                                                                        ###
###        Electronic paper (Acta Crystallographica Section E)             ###
###                                                                        ###
##############################################################################
#                                                                            #
# This CIF contains the data in a paper accepted for publication in Acta     #
# Crystallographica Section E. It conforms to the requirements of Notes      #
# for Authors for Section E, and has been peer reviewed under the auspices   #
# of the IUCr Commission on Journals.                                        #
#                                                                            #
# Full details of the Crystallographic Information File format               #
# are given in the paper "The Crystallographic Information File (CIF):       #
# a New Standard Archive File for Crystallography" by S. R. Hall, F. H.      #
# Allen and I. D. Brown [Acta Cryst. (1991), A47, 655-685].                  #
#                                                                            #
# The current version of the core CIF dictionary is obtainable from          #
# ftp://ftp.iucr.org/pub/cif_core.dic. The current version number is 2.4.    #
#                                                                            #
# Software is freely available for graphical display of the structure(s) in  #
# this CIF.  For information consult the CIF home page http://www.iucr.org/  #
# cif/home.html                                                              #
#                                                                            #
# This file may be used for bona fide research purposes within the           #
# scientific community so long as proper attribution is given to the journal # 
# article from which it was obtained.                                        #
#                                                                            #
##############################################################################
                                             
data_I
_audit_creation_method     SHELXL-97
_chemical_name_systematic
;
Carbonyl[tris(3,5-diphenylpyrazol-1-yl-\k<i>N</i>^2^)methane]copper(I)
hexafluoridophosphate--dichloromethane--diethyl ether (4/3/1)
;
_chemical_formula_moiety
                   'C47 H34 Cu N6 O1 +, F6 P -, 0.75(C H2 Cl2), 0.25(C4 H10 O1)'
_chemical_formula_sum     'C48.75 H38 Cl1.50 Cu F6 N6 O1.25 P'
_chemical_formula_iupac
                   '[Cu (C46 H34 N6) (C1 O1)] P F6, 0.75C H2 Cl2, 0.25C4 H10 O1'
_chemical_formula_weight     989.54
_symmetry_cell_setting     monoclinic
_symmetry_space_group_name_H-M     'P 21/c'
_symmetry_space_group_name_Hall     '-P 2ybc'
loop_
    _symmetry_equiv_pos_as_xyz
    'x, y, z'
    '-x, y+1/2, -z+1/2'
    '-x, -y, -z'
    'x, -y-1/2, z-1/2'
_cell_length_a     19.891(3)
_cell_length_b     13.772(2)
_cell_length_c     16.091(3)
_cell_angle_alpha     90.00
_cell_angle_beta     93.847(2)
_cell_angle_gamma     90.00
_cell_volume     4398.0(13)
_cell_formula_units_Z     4
_cell_measurement_reflns_used     9980
_cell_measurement_theta_min     2.24
_cell_measurement_theta_max     24.92
_cell_measurement_temperature     150(2)
_exptl_crystal_description     Needle
_exptl_crystal_colour     colourless
_exptl_crystal_size_max     0.26
_exptl_crystal_size_mid     0.16
_exptl_crystal_size_min     0.11
_exptl_crystal_density_diffrn     1.494
_exptl_crystal_density_method     'not measured'
_exptl_crystal_F_000     2024
_exptl_absorpt_coefficient_mu     0.697
_exptl_absorpt_correction_type     multi-scan
_exptl_absorpt_process_details     '(SADABS; Bruker, 2007)'
_exptl_absorpt_correction_T_min     0.8396
_exptl_absorpt_correction_T_max     0.9273
_exptl_special_details
;
;
_diffrn_ambient_temperature     150(2)
_diffrn_radiation_type     MoK\a
_diffrn_radiation_wavelength     0.71073
_diffrn_radiation_source     'fine-focus sealed tube'
_diffrn_radiation_monochromator     graphite
_diffrn_measurement_device_type     'Bruker APEXII CCD'
_diffrn_measurement_method     '\f and \w'
_diffrn_reflns_number     57538
_diffrn_reflns_av_R_equivalents     0.0361
_diffrn_reflns_av_sigmaI/netI     0.0322
_diffrn_reflns_theta_min     1.80
_diffrn_reflns_theta_max     28.19
_diffrn_reflns_theta_full     25.00
_diffrn_measured_fraction_theta_max     0.946
_diffrn_measured_fraction_theta_full     1.000
_diffrn_reflns_limit_h_min     -25
_diffrn_reflns_limit_h_max     25
_diffrn_reflns_limit_k_min     -18
_diffrn_reflns_limit_k_max     17
_diffrn_reflns_limit_l_min     -21
_diffrn_reflns_limit_l_max     21
_refine_special_details
;
Refinement of <i>F</i>^2^ against ALL reflections. The weighted <i>R</i>-factor
<i>wR</i> and goodness of fit <i>S</i> are based on <i>F</i>^2^, conventional
<i>R</i>-factors <i>R</i> are based on <i>F</i>, with <i>F</i> set to zero for
negative <i>F</i>^2^. The threshold expression of <i>F</i>^2^ >
2\s(<i>F</i>^2^) is used only for calculating <i>R</i>-factors(gt) <i>etc</i>.
and is not relevant to the choice of reflections for refinement.
<i>R</i>-factors based on <i>F</i>^2^ are statistically about twice as large
as those based on <i>F</i>, and <i>R</i>- factors based on ALL data will be
even larger.
;
_reflns_number_total     10230
_reflns_number_gt     7692
_reflns_threshold_expression     I>2\s(I)
_refine_ls_structure_factor_coef     Fsqd
_refine_ls_matrix_type     full
_refine_ls_R_factor_all     0.0656
_refine_ls_R_factor_gt     0.0428
_refine_ls_wR_factor_gt     0.1050
_refine_ls_wR_factor_ref     0.1159
_refine_ls_goodness_of_fit_ref     1.036
_refine_ls_restrained_S_all     1.038
_refine_ls_number_reflns     10230
_refine_ls_number_parameters     655
_refine_ls_number_restraints     6
_refine_ls_hydrogen_treatment     constr
_refine_ls_weighting_scheme     calc
_refine_ls_weighting_details
              'w=1/[\s^2^(Fo^2^)+(0.0529P)^2^+3.6625P] where P=(Fo^2^+2Fc^2^)/3'
_atom_sites_solution_hydrogens     geom
_atom_sites_solution_primary     direct
_atom_sites_solution_secondary     difmap
_refine_ls_shift/su_max     0.001
_refine_ls_shift/su_mean     0.000
_refine_diff_density_max     1.019
_refine_diff_density_min     -0.845
_refine_ls_extinction_method     none
loop_
    _atom_type_symbol
    _atom_type_description
    _atom_type_scat_dispersion_real
    _atom_type_scat_dispersion_imag
    _atom_type_scat_source
    'C' 'C' 0.0033 0.0016
                         'International Tables Vol C Tables 4.2.6.8 and 6.1.1.4'
    'H' 'H' 0.0000 0.0000
                         'International Tables Vol C Tables 4.2.6.8 and 6.1.1.4'
    'N' 'N' 0.0061 0.0033
                         'International Tables Vol C Tables 4.2.6.8 and 6.1.1.4'
    'O' 'O' 0.0106 0.0060
                         'International Tables Vol C Tables 4.2.6.8 and 6.1.1.4'
    'F' 'F' 0.0171 0.0103
                         'International Tables Vol C Tables 4.2.6.8 and 6.1.1.4'
    'P' 'P' 0.1023 0.0942
                         'International Tables Vol C Tables 4.2.6.8 and 6.1.1.4'
    'Cu' 'Cu' 0.3201 1.2651
                         'International Tables Vol C Tables 4.2.6.8 and 6.1.1.4'
    'Cl' 'Cl' 0.1484 0.1585
                         'International Tables Vol C Tables 4.2.6.8 and 6.1.1.4'
_computing_data_collection     'APEX2 (Bruker, 2007)'
_computing_cell_refinement     'SAINT (Bruker, 2007)'
_computing_data_reduction     'SAINT (Bruker, 2007)'
_computing_structure_solution     'SHELXS97 (Sheldrick, 2008)'
_computing_structure_refinement     'SHELXL97 (Sheldrick, 2008)'
_computing_molecular_graphics     'ORTEP-3 (Farrugia, 1997)'
_computing_publication_material     'publCIF (Westrip, 2009)'
loop_
    _atom_site_type_symbol
    _atom_site_label
    _atom_site_fract_x
    _atom_site_fract_y
    _atom_site_fract_z
    _atom_site_U_iso_or_equiv
    _atom_site_adp_type
    _atom_site_calc_flag
    _atom_site_refinement_flags
    _atom_site_occupancy
    _atom_site_disorder_assembly
    _atom_site_disorder_group
    C C1 0.42242(13) 0.21405(19) 0.37258(16) 0.0355(6) Uani d . 1 . .
    C C2 0.21856(10) 0.23550(15) 0.51521(13) 0.0214(4) Uani d . 1 . .
    H H2 0.1759 0.2386 0.5447 0.026 Uiso calc R 1 . .
    C C3 0.19736(10) 0.41694(15) 0.49359(13) 0.0222(4) Uani d . 1 . .
    C C4 0.23539(11) 0.48860(16) 0.45989(13) 0.0247(4) Uani d . 1 . .
    H H4 0.2249 0.5559 0.4566 0.030 Uiso calc R 1 . .
    C C5 0.29246(10) 0.44312(15) 0.43141(13) 0.0227(4) Uani d . 1 . .
    C C6 0.13438(10) 0.42759(15) 0.53555(13) 0.0231(4) Uani d . 1 . .
    C C7 0.07862(11) 0.36688(16) 0.51896(14) 0.0255(5) Uani d . 1 . .
    H H7 0.0805 0.3164 0.4789 0.031 Uiso calc R 1 . .
    C C8 0.02067(11) 0.38043(17) 0.56094(15) 0.0308(5) Uani d . 1 . .
    H H8 -0.0170 0.3389 0.5499 0.037 Uiso calc R 1 . .
    C C9 0.01761(12) 0.45438(17) 0.61897(16) 0.0330(5) Uani d . 1 . .
    H H9 -0.0219 0.4626 0.6483 0.040 Uiso calc R 1 . .
    C C10 0.07186(12) 0.51634(17) 0.63438(16) 0.0321(5) Uani d . 1 . .
    H H10 0.0693 0.5677 0.6734 0.039 Uiso calc R 1 . .
    C C11 0.13009(11) 0.50329(16) 0.59263(14) 0.0276(5) Uani d . 1 . .
    H H11 0.1672 0.5461 0.6030 0.033 Uiso calc R 1 . .
    C C12 0.34983(11) 0.48851(16) 0.39286(14) 0.0260(5) Uani d . 1 . .
    C C13 0.33862(13) 0.56580(18) 0.33750(16) 0.0346(5) Uani d . 1 . .
    H H13 0.2942 0.5893 0.3248 0.042 Uiso calc R 1 . .
    C C14 0.39264(15) 0.6081(2) 0.3011(2) 0.0538(8) Uani d . 1 . .
    H H14 0.3850 0.6599 0.2626 0.065 Uiso calc R 1 . .
    C C15 0.45756(16) 0.5755(3) 0.3205(2) 0.0649(10) Uani d . 1 . .
    H H15 0.4943 0.6046 0.2951 0.078 Uiso calc R 1 . .
    C C16 0.46896(14) 0.5008(2) 0.3766(2) 0.0508(8) Uani d . 1 . .
    H H16 0.5137 0.4792 0.3905 0.061 Uiso calc R 1 . .
    C C17 0.41550(12) 0.45705(18) 0.41269(15) 0.0313(5) Uani d . 1 . .
    H H17 0.4236 0.4054 0.4512 0.038 Uiso calc R 1 . .
    C C18 0.26913(11) 0.17693(15) 0.65675(13) 0.0234(4) Uani d . 1 . .
    C C19 0.33265(11) 0.14563(16) 0.68269(14) 0.0267(5) Uani d . 1 . .
    H H19 0.3467 0.1208 0.7362 0.032 Uiso calc R 1 . .
    C C20 0.37271(11) 0.15735(19) 0.61518(15) 0.0318(5) Uani d . 1 A .
    C C21 0.20807(10) 0.18089(16) 0.70288(13) 0.0225(4) Uani d . 1 . .
    C C22 0.16647(11) 0.26249(16) 0.70177(13) 0.0247(4) Uani d . 1 . .
    H H22 0.1780 0.3188 0.6717 0.030 Uiso calc R 1 . .
    C C23 0.10811(12) 0.26144(17) 0.74472(14) 0.0279(5) Uani d . 1 . .
    H H23 0.0792 0.3164 0.7427 0.034 Uiso calc R 1 . .
    C C24 0.09191(12) 0.18034(18) 0.79061(14) 0.0299(5) Uani d . 1 . .
    H H24 0.0519 0.1797 0.8197 0.036 Uiso calc R 1 . .
    C C25 0.13437(11) 0.10012(17) 0.79392(14) 0.0282(5) Uani d . 1 . .
    H H25 0.1239 0.0452 0.8264 0.034 Uiso calc R 1 . .
    C C26 0.19178(11) 0.09996(16) 0.75005(13) 0.0256(5) Uani d . 1 . .
    H H26 0.2203 0.0446 0.7519 0.031 Uiso calc R 1 . .
    C C27 0.44506(13) 0.1360(3) 0.61176(18) 0.0606(10) Uani d . 1 . .
    C C28 0.4780(3) 0.0837(5) 0.6667(4) 0.0355(13) Uani d P 0.50 A 1
    H H28 0.4565 0.0434 0.7049 0.043 Uiso calc PR 0.50 A 1
    C C29 0.55288(17) 0.0914(4) 0.6656(2) 0.0758(13) Uani d . 1 . .
    H H29 0.5782 0.0605 0.7103 0.091 Uiso calc PR 0.50 A 1
    H H29B 0.5782 0.0798 0.7153 0.091 Uiso d PR 0.50 A 2
    C C30 0.5843(3) 0.1308(5) 0.6163(4) 0.0441(13) Uani d P 0.50 A 1
    H H30 0.6299 0.1137 0.6098 0.053 Uiso calc PR 0.50 A 1
    C C31 0.5529(2) 0.2027(4) 0.5681(4) 0.0408(12) Uani d P 0.50 A 1
    H H31 0.5783 0.2428 0.5337 0.049 Uiso calc PR 0.50 A 1
    C C32 0.4840(2) 0.2157(4) 0.5706(3) 0.0335(11) Uani d P 0.50 A 1
    H H32 0.4621 0.2719 0.5476 0.040 Uiso calc PR 0.50 A 1
    C C33 0.15501(11) 0.10446(16) 0.43094(13) 0.0239(4) Uani d . 1 . .
    C C34 0.17172(11) 0.04769(16) 0.36559(14) 0.0255(5) Uani d . 1 . .
    H H34 0.1447 -0.0014 0.3388 0.031 Uiso calc R 1 . .
    C C35 0.23664(10) 0.07607(15) 0.34583(13) 0.0231(4) Uani d . 1 A .
    C C36 0.09176(11) 0.11060(16) 0.47349(14) 0.0273(5) Uani d . 1 . .
    C C37 0.08969(14) 0.0902(2) 0.55808(15) 0.0402(6) Uani d . 1 . .
    H H37 0.1294 0.0709 0.5898 0.048 Uiso calc R 1 . .
    C C38 0.02932(17) 0.0984(2) 0.59565(18) 0.0534(9) Uani d . 1 . .
    H H38 0.0278 0.0846 0.6533 0.064 Uiso calc R 1 . .
    C C39 -0.02860(16) 0.1264(2) 0.5501(2) 0.0519(8) Uani d . 1 . .
    H H39 -0.0695 0.1334 0.5768 0.062 Uiso calc R 1 . .
    C C40 -0.02732(13) 0.14420(19) 0.46590(19) 0.0431(7) Uani d . 1 . .
    H H40 -0.0674 0.1625 0.4344 0.052 Uiso calc R 1 . .
    C C41 0.03278(11) 0.13529(17) 0.42740(16) 0.0307(5) Uani d . 1 . .
    H H41 0.0335 0.1462 0.3692 0.037 Uiso calc R 1 . .
    C C42 0.27480(10) 0.03898(16) 0.27714(13) 0.0235(4) Uani d . 1 . .
    C C43 0.26789(11) -0.05816(17) 0.25368(14) 0.0277(5) Uani d . 1 . .
    H H43 0.2413 -0.1007 0.2844 0.033 Uiso calc R 1 . .
    C C44 0.29983(12) -0.09300(18) 0.18539(15) 0.0318(5) Uani d . 1 . .
    H H44 0.2953 -0.1593 0.1697 0.038 Uiso calc R 1 . .
    C C45 0.33828(12) -0.0309(2) 0.14024(15) 0.0341(5) Uani d . 1 . .
    H H45 0.3593 -0.0545 0.0930 0.041 Uiso calc R 1 . .
    C C46 0.31462(11) 0.10025(17) 0.23170(14) 0.0273(5) Uani d . 1 . .
    H H46 0.3201 0.1664 0.2476 0.033 Uiso calc R 1 . .
    C C47 0.34620(11) 0.06525(19) 0.16361(15) 0.0319(5) Uani d . 1 . .
    H H47 0.3733 0.1073 0.1330 0.038 Uiso calc R 1 . .
    C C28B 0.4911(3) 0.1379(5) 0.6694(4) 0.0382(13) Uani d P 0.50 A 2
    H H28B 0.4831 0.1732 0.7185 0.046 Uiso calc PR 0.50 A 2
    C C30B 0.5773(3) 0.0603(5) 0.5966(4) 0.0418(13) Uani d P 0.50 A 2
    H H30B 0.6243 0.0544 0.5906 0.050 Uiso calc PR 0.50 A 2
    C C31B 0.5304(3) 0.0371(4) 0.5340(4) 0.0484(14) Uani d P 0.50 A 2
    H H31B 0.5436 0.0017 0.4871 0.058 Uiso calc PR 0.50 A 2
    C C32B 0.4634(3) 0.0646(4) 0.5380(3) 0.0378(12) Uani d P 0.50 A 2
    H H32B 0.4296 0.0419 0.4982 0.045 Uiso calc PR 0.50 A 2
    C C1S 0.7723(3) 0.1515(4) 0.4724(4) 0.0513(12) Uani d P 0.75 B 1
    H H1S1 0.7971 0.1754 0.4251 0.062 Uiso calc PR 0.75 B 1
    H H1S2 0.8058 0.1311 0.5173 0.062 Uiso calc PR 0.75 B 1
    C C2S 0.5816 0.2881 0.4872 0.033(2) Uani d P 0.25 C 2
    H H2S1 0.5755 0.3054 0.4281 0.049 Uiso calc PR 0.25 C 2
    H H2S2 0.5692 0.3435 0.5212 0.049 Uiso calc PR 0.25 C 2
    H H2S3 0.5527 0.2325 0.4984 0.049 Uiso calc PR 0.25 C 2
    C C3S 0.6585 0.2600 0.5098 0.032(2) Uani d P 0.25 C 2
    H H3S1 0.6882 0.3160 0.4999 0.039 Uiso calc PR 0.25 C 2
    H H3S2 0.6651 0.2411 0.5692 0.039 Uiso calc PR 0.25 C 2
    C C4S 0.7439 0.1566 0.4766 0.047(4) Uani d P 0.25 C 2
    H H4S1 0.7560 0.1501 0.5370 0.056 Uiso calc PR 0.25 C 2
    H H4S2 0.7746 0.2039 0.4524 0.056 Uiso calc PR 0.25 C 2
    C C5S 0.7455 0.0600 0.4331 0.057(6) Uani d PU 0.25 C 2
    H H5S1 0.7248 0.0665 0.3763 0.086 Uiso calc PR 0.25 C 2
    H H5S2 0.7204 0.0121 0.4637 0.086 Uiso calc PR 0.25 C 2
    H H5S3 0.7923 0.0386 0.4308 0.086 Uiso calc PR 0.25 C 2
    Cl Cl1S 0.72306(8) 0.05154(8) 0.44009(9) 0.0617(3) Uani d P 0.75 B 1
    Cl Cl2S 0.72256(7) 0.24608(9) 0.50909(8) 0.0716(4) Uani d P 0.75 B 1
    Cu Cu1 0.346041(13) 0.224475(19) 0.425401(16) 0.02380(8) Uani d . 1 A .
    F F1 0.13767(9) 0.81255(12) 0.31085(11) 0.0542(4) Uani d . 1 . .
    F F2 0.05916(8) 0.71373(14) 0.24983(13) 0.0632(5) Uani d . 1 . .
    F F3 0.14332(9) 0.77162(11) 0.17670(11) 0.0508(4) Uani d . 1 . .
    F F4 0.13903(12) 0.61327(12) 0.20844(14) 0.0730(6) Uani d . 1 . .
    F F5 0.21861(8) 0.71132(14) 0.27099(14) 0.0688(6) Uani d . 1 . .
    F F6 0.13469(10) 0.65282(14) 0.34508(12) 0.0659(5) Uani d . 1 . .
    N N1 0.23144(8) 0.33174(13) 0.48265(11) 0.0216(4) Uani d . 1 . .
    N N2 0.29039(9) 0.34751(13) 0.44469(11) 0.0223(4) Uani d . 1 . .
    N N3 0.27266(9) 0.20641(13) 0.57560(11) 0.0235(4) Uani d . 1 A .
    N N4 0.33619(9) 0.19362(15) 0.54937(12) 0.0299(4) Uani d . 1 . .
    N N5 0.20926(8) 0.16426(13) 0.44889(11) 0.0222(4) Uani d . 1 A .
    N N6 0.25974(8) 0.14726(13) 0.39678(11) 0.0224(4) Uani d . 1 . .
    O O1 0.47013(10) 0.20716(18) 0.33911(14) 0.0588(6) Uani d . 1 . .
    O O1S 0.6733 0.1850 0.4606 0.0355(15) Uani d P 0.25 C 2
    P P1 0.13840(3) 0.71233(5) 0.26125(5) 0.03739(17) Uani d . 1 . .
loop_
    _atom_site_aniso_label
    _atom_site_aniso_U_11
    _atom_site_aniso_U_22
    _atom_site_aniso_U_33
    _atom_site_aniso_U_12
    _atom_site_aniso_U_13
    _atom_site_aniso_U_23
    C1 0.0317(13) 0.0377(14) 0.0369(14) -0.0027(10) 0.0024(11) -0.0076(11)
    C2 0.0194(10) 0.0213(10) 0.0234(11) -0.0032(8) -0.0002(8) 0.0009(8)
    C3 0.0219(10) 0.0213(10) 0.0227(11) -0.0008(8) -0.0034(8) -0.0013(8)
    C4 0.0247(11) 0.0211(10) 0.0276(11) -0.0023(8) -0.0024(9) 0.0001(9)
    C5 0.0244(10) 0.0229(11) 0.0204(10) -0.0041(8) -0.0010(8) -0.0001(8)
    C6 0.0212(10) 0.0216(10) 0.0263(11) 0.0022(8) 0.0008(8) 0.0032(9)
    C7 0.0235(10) 0.0224(11) 0.0303(12) -0.0003(8) -0.0002(9) 0.0012(9)
    C8 0.0227(11) 0.0270(12) 0.0424(14) -0.0024(9) 0.0000(10) 0.0051(10)
    C9 0.0269(11) 0.0287(12) 0.0444(14) 0.0040(9) 0.0093(10) 0.0041(11)
    C10 0.0313(12) 0.0270(12) 0.0385(13) 0.0045(10) 0.0050(10) -0.0040(10)
    C11 0.0234(11) 0.0227(11) 0.0364(13) -0.0018(9) 0.0005(9) -0.0012(9)
    C12 0.0289(11) 0.0233(11) 0.0258(11) -0.0055(9) 0.0028(9) -0.0013(9)
    C13 0.0352(13) 0.0306(13) 0.0378(14) -0.0043(10) 0.0005(10) 0.0070(11)
    C14 0.0532(18) 0.0515(18) 0.0575(19) -0.0080(14) 0.0101(14) 0.0292(15)
    C15 0.0399(16) 0.074(2) 0.082(2) -0.0115(15) 0.0181(16) 0.039(2)
    C16 0.0281(13) 0.0574(18) 0.068(2) -0.0051(12) 0.0105(13) 0.0219(16)
    C17 0.0294(12) 0.0315(12) 0.0331(13) -0.0055(10) 0.0027(10) 0.0049(10)
    C18 0.0278(11) 0.0199(10) 0.0224(11) -0.0025(8) 0.0005(8) -0.0011(8)
    C19 0.0277(11) 0.0270(11) 0.0250(11) -0.0021(9) -0.0019(9) 0.0025(9)
    C20 0.0222(11) 0.0410(14) 0.0317(12) -0.0030(10) -0.0019(9) 0.0079(11)
    C21 0.0245(10) 0.0232(11) 0.0196(10) -0.0020(8) -0.0011(8) -0.0025(8)
    C22 0.0303(11) 0.0222(11) 0.0214(11) -0.0018(9) -0.0004(9) -0.0002(8)
    C23 0.0308(12) 0.0285(12) 0.0244(11) 0.0044(9) 0.0008(9) -0.0037(9)
    C24 0.0304(12) 0.0366(13) 0.0228(11) -0.0005(10) 0.0040(9) -0.0019(10)
    C25 0.0317(12) 0.0311(12) 0.0220(11) -0.0041(10) 0.0027(9) 0.0031(9)
    C26 0.0283(11) 0.0242(11) 0.0238(11) 0.0000(9) -0.0020(9) 0.0004(9)
    C27 0.0233(13) 0.118(3) 0.0404(16) 0.0085(15) 0.0027(11) 0.0355(18)
    C28 0.035(3) 0.038(3) 0.033(3) 0.005(3) -0.003(2) 0.002(3)
    C29 0.0461(18) 0.148(4) 0.0318(16) 0.048(2) -0.0068(14) 0.003(2)
    C30 0.028(3) 0.063(4) 0.041(3) 0.008(3) -0.003(2) -0.002(3)
    C31 0.025(2) 0.051(3) 0.046(3) 0.000(2) -0.001(2) 0.009(3)
    C32 0.022(2) 0.037(3) 0.041(3) 0.0022(19) -0.0028(19) 0.009(2)
    C33 0.0236(10) 0.0226(10) 0.0250(11) -0.0050(8) -0.0014(8) 0.0020(9)
    C34 0.0271(11) 0.0232(11) 0.0258(11) -0.0047(9) -0.0008(9) -0.0006(9)
    C35 0.0236(10) 0.0205(10) 0.0247(11) 0.0007(8) -0.0019(8) 0.0013(8)
    C36 0.0280(11) 0.0248(11) 0.0295(12) -0.0110(9) 0.0055(9) -0.0047(9)
    C37 0.0488(15) 0.0441(15) 0.0280(13) -0.0272(12) 0.0042(11) -0.0031(11)
    C38 0.068(2) 0.0612(19) 0.0336(15) -0.0426(17) 0.0218(14) -0.0164(14)
    C39 0.0539(18) 0.0451(17) 0.061(2) -0.0272(14) 0.0381(16) -0.0226(15)
    C40 0.0325(13) 0.0354(14) 0.0636(19) -0.0077(11) 0.0190(12) -0.0048(13)
    C41 0.0294(12) 0.0284(12) 0.0353(13) -0.0065(9) 0.0090(10) 0.0005(10)
    C42 0.0212(10) 0.0260(11) 0.0225(11) 0.0008(8) -0.0038(8) 0.0007(9)
    C43 0.0243(11) 0.0288(12) 0.0292(12) -0.0030(9) -0.0036(9) -0.0029(9)
    C44 0.0287(12) 0.0340(13) 0.0320(13) 0.0007(10) -0.0033(9) -0.0095(10)
    C45 0.0259(11) 0.0501(15) 0.0259(12) 0.0073(11) -0.0008(9) -0.0047(11)
    C46 0.0231(11) 0.0260(11) 0.0324(12) 0.0023(9) -0.0020(9) 0.0044(9)
    C47 0.0246(11) 0.0425(14) 0.0284(12) 0.0021(10) 0.0005(9) 0.0070(11)
    C28B 0.032(3) 0.055(4) 0.027(3) 0.006(3) 0.001(2) -0.006(3)
    C30B 0.025(3) 0.052(4) 0.047(3) 0.013(2) -0.003(2) 0.002(3)
    C31B 0.041(3) 0.053(4) 0.051(3) 0.016(3) 0.002(3) -0.018(3)
    C32B 0.034(3) 0.036(3) 0.043(3) 0.010(2) -0.004(2) -0.013(2)
    C1S 0.044(3) 0.043(3) 0.067(3) -0.0053(19) 0.002(2) 0.005(2)
    C2S 0.033(5) 0.027(5) 0.038(5) -0.004(4) 0.002(4) 0.007(4)
    C3S 0.034(5) 0.028(5) 0.034(5) -0.013(4) -0.005(4) 0.007(4)
    C4S 0.070(12) 0.039(7) 0.032(6) 0.017(7) 0.007(7) 0.003(5)
    C5S 0.067(7) 0.055(7) 0.048(6) 0.020(4) -0.009(4) -0.002(4)
    Cl1S 0.0581(7) 0.0341(6) 0.0923(10) -0.0055(5) 0.0016(6) -0.0124(6)
    Cl2S 0.0942(9) 0.0459(6) 0.0776(8) -0.0050(6) 0.0261(7) -0.0174(6)
    Cu1 0.02001(13) 0.02522(15) 0.02630(15) -0.00240(10) 0.00253(10)
                                                                    -0.00122(11)
    F1 0.0586(10) 0.0414(9) 0.0659(11) -0.0103(8) 0.0290(9) -0.0078(8)
    F2 0.0290(8) 0.0748(13) 0.0853(14) -0.0085(8) -0.0008(8) 0.0205(11)
    F3 0.0631(11) 0.0338(9) 0.0574(10) 0.0033(7) 0.0177(8) 0.0088(7)
    F4 0.1047(16) 0.0279(9) 0.0863(15) 0.0005(9) 0.0050(12) 0.0018(9)
    F5 0.0298(9) 0.0645(12) 0.1123(17) 0.0112(8) 0.0067(9) 0.0202(11)
    F6 0.0656(12) 0.0604(12) 0.0696(12) -0.0195(9) -0.0107(9) 0.0325(10)
    N1 0.0198(8) 0.0204(9) 0.0247(9) -0.0040(7) 0.0020(7) 0.0007(7)
    N2 0.0210(9) 0.0237(9) 0.0225(9) -0.0047(7) 0.0034(7) -0.0004(7)
    N3 0.0180(8) 0.0275(10) 0.0247(9) -0.0022(7) -0.0005(7) 0.0028(7)
    N4 0.0176(9) 0.0416(11) 0.0305(10) -0.0011(8) 0.0010(7) 0.0069(9)
    N5 0.0208(8) 0.0210(9) 0.0248(9) -0.0028(7) 0.0017(7) -0.0004(7)
    N6 0.0210(9) 0.0211(9) 0.0251(9) 0.0010(7) 0.0020(7) -0.0004(7)
    O1 0.0364(11) 0.0804(16) 0.0622(14) -0.0048(10) 0.0235(10) -0.0186(12)
    O1S 0.031(3) 0.039(4) 0.036(4) 0.006(3) 0.003(3) 0.002(3)
    P1 0.0277(3) 0.0267(3) 0.0579(4) 0.0015(2) 0.0043(3) 0.0107(3)
_geom_special_details
;
All s.u.'s (except the s.u. in the dihedral angle between two l.s. planes) are
estimated using the full covariance matrix. The cell s.u.'s are taken into
account individually in the estimation of s.u.'s in distances, angles and
torsion angles; correlations between s.u.'s in cell parameters are only used
when they are defined by crystal symmetry. An approximate (isotropic)
treatment of cell s.u.'s is used for estimating s.u.'s involving l.s. planes.
;
loop_
    _geom_bond_atom_site_label_1
    _geom_bond_atom_site_label_2
    _geom_bond_site_symmetry_2
    _geom_bond_distance
    _geom_bond_publ_flag
    C1 O1 . 1.126(3) ?
    C1 Cu1 . 1.796(3) y
    C2 N5 . 1.452(3) ?
    C2 N1 . 1.454(3) ?
    C2 N3 . 1.457(3) ?
    C2 H2 . 1.0000 ?
    C3 N1 . 1.372(3) ?
    C3 C4 . 1.377(3) ?
    C3 C6 . 1.470(3) ?
    C4 C5 . 1.400(3) ?
    C4 H4 . 0.9500 ?
    C5 N2 . 1.335(3) ?
    C5 C12 . 1.474(3) ?
    C6 C11 . 1.396(3) ?
    C6 C7 . 1.400(3) ?
    C7 C8 . 1.387(3) ?
    C7 H7 . 0.9500 ?
    C8 C9 . 1.386(3) ?
    C8 H8 . 0.9500 ?
    C9 C10 . 1.385(3) ?
    C9 H9 . 0.9500 ?
    C10 C11 . 1.389(3) ?
    C10 H10 . 0.9500 ?
    C11 H11 . 0.9500 ?
    C12 C17 . 1.393(3) ?
    C12 C13 . 1.396(3) ?
    C13 C14 . 1.386(4) ?
    C13 H13 . 0.9500 ?
    C14 C15 . 1.383(4) ?
    C14 H14 . 0.9500 ?
    C15 C16 . 1.376(4) ?
    C15 H15 . 0.9500 ?
    C16 C17 . 1.384(3) ?
    C16 H16 . 0.9500 ?
    C17 H17 . 0.9500 ?
    C18 C19 . 1.373(3) ?
    C18 N3 . 1.374(3) ?
    C18 C21 . 1.466(3) ?
    C19 C20 . 1.399(3) ?
    C19 H19 . 0.9500 ?
    C20 N4 . 1.340(3) ?
    C20 C27 . 1.473(3) ?
    C21 C22 . 1.395(3) ?
    C21 C26 . 1.399(3) ?
    C22 C23 . 1.391(3) ?
    C22 H22 . 0.9500 ?
    C23 C24 . 1.389(3) ?
    C23 H23 . 0.9500 ?
    C24 C25 . 1.389(3) ?
    C24 H24 . 0.9500 ?
    C25 C26 . 1.382(3) ?
    C25 H25 . 0.9500 ?
    C26 H26 . 0.9500 ?
    C27 C28B . 1.259(6) ?
    C27 C28 . 1.286(6) ?
    C27 C32 . 1.521(6) ?
    C27 C32B . 1.602(6) ?
    C28 C29 . 1.494(7) ?
    C28 H28 . 0.9500 ?
    C29 C30 . 1.175(7) ?
    C29 C30B . 1.313(7) ?
    C29 C28B . 1.391(6) ?
    C29 H29 . 0.9500 ?
    C29 H29B . 0.9300 ?
    C30 C31 . 1.381(8) ?
    C30 H30 . 0.9500 ?
    C31 C32 . 1.385(7) ?
    C31 H31 . 0.9500 ?
    C32 H32 . 0.9500 ?
    C33 C34 . 1.369(3) ?
    C33 N5 . 1.373(3) ?
    C33 C36 . 1.475(3) ?
    C34 C35 . 1.406(3) ?
    C34 H34 . 0.9500 ?
    C35 N6 . 1.339(3) ?
    C35 C42 . 1.474(3) ?
    C36 C41 . 1.388(3) ?
    C36 C37 . 1.393(3) ?
    C37 C38 . 1.385(4) ?
    C37 H37 . 0.9500 ?
    C38 C39 . 1.378(5) ?
    C38 H38 . 0.9500 ?
    C39 C40 . 1.379(4) ?
    C39 H39 . 0.9500 ?
    C40 C41 . 1.388(3) ?
    C40 H40 . 0.9500 ?
    C41 H41 . 0.9500 ?
    C42 C43 . 1.394(3) ?
    C42 C46 . 1.397(3) ?
    C43 C44 . 1.391(3) ?
    C43 H43 . 0.9500 ?
    C44 C45 . 1.385(4) ?
    C44 H44 . 0.9500 ?
    C45 C47 . 1.383(4) ?
    C45 H45 . 0.9500 ?
    C46 C47 . 1.385(3) ?
    C46 H46 . 0.9500 ?
    C47 H47 . 0.9500 ?
    C28B H28B . 0.9500 ?
    C30B C31B . 1.364(8) ?
    C30B H30B . 0.9500 ?
    C31B C32B . 1.390(7) ?
    C31B H31B . 0.9500 ?
    C32B H32B . 0.9500 ?
    C1S Cl1S . 1.748(5) ?
    C1S Cl2S . 1.762(5) ?
    C1S H1S1 . 0.9900 ?
    C1S H1S2 . 0.9900 ?
    C2S C3S . 1.5972(2) ?
    C2S H2S1 . 0.9800 ?
    C2S H2S2 . 0.9800 ?
    C2S H2S3 . 0.9800 ?
    C3S O1S . 1.34576(16) ?
    C3S H3S1 . 0.9900 ?
    C3S H3S2 . 0.9900 ?
    C4S O1S . 1.4641(2) ?
    C4S C5S . 1.5050(2) ?
    C4S H4S1 . 0.9900 ?
    C4S H4S2 . 0.9900 ?
    C5S H5S1 . 0.9800 ?
    C5S H5S2 . 0.9800 ?
    C5S H5S3 . 0.9800 ?
    Cu1 N6 . 2.0453(18) y
    Cu1 N2 . 2.0588(18) y
    Cu1 N4 . 2.0617(19) y
    F1 P1 . 1.5949(18) ?
    F2 P1 . 1.5747(17) ?
    F3 P1 . 1.5953(18) ?
    F4 P1 . 1.608(2) ?
    F5 P1 . 1.5928(18) ?
    F6 P1 . 1.5842(18) ?
    N1 N2 . 1.375(2) ?
    N3 N4 . 1.370(2) ?
    N5 N6 . 1.371(2) ?
loop_
    _geom_angle_atom_site_label_1
    _geom_angle_atom_site_label_2
    _geom_angle_atom_site_label_3
    _geom_angle_site_symmetry_1
    _geom_angle_site_symmetry_3
    _geom_angle
    _geom_angle_publ_flag
    O1 C1 Cu1 . . 179.6(3) ?
    N5 C2 N1 . . 111.58(17) ?
    N5 C2 N3 . . 110.88(17) ?
    N1 C2 N3 . . 110.53(16) ?
    N5 C2 H2 . . 107.9 ?
    N1 C2 H2 . . 107.9 ?
    N3 C2 H2 . . 107.9 ?
    N1 C3 C4 . . 105.85(18) ?
    N1 C3 C6 . . 126.01(19) ?
    C4 C3 C6 . . 128.1(2) ?
    C3 C4 C5 . . 106.69(19) ?
    C3 C4 H4 . . 126.7 ?
    C5 C4 H4 . . 126.7 ?
    N2 C5 C4 . . 110.76(19) ?
    N2 C5 C12 . . 121.24(19) ?
    C4 C5 C12 . . 128.0(2) ?
    C11 C6 C7 . . 119.3(2) ?
    C11 C6 C3 . . 117.93(19) ?
    C7 C6 C3 . . 122.8(2) ?
    C8 C7 C6 . . 120.0(2) ?
    C8 C7 H7 . . 120.0 ?
    C6 C7 H7 . . 120.0 ?
    C9 C8 C7 . . 120.2(2) ?
    C9 C8 H8 . . 119.9 ?
    C7 C8 H8 . . 119.9 ?
    C10 C9 C8 . . 120.3(2) ?
    C10 C9 H9 . . 119.9 ?
    C8 C9 H9 . . 119.9 ?
    C9 C10 C11 . . 119.9(2) ?
    C9 C10 H10 . . 120.0 ?
    C11 C10 H10 . . 120.0 ?
    C10 C11 C6 . . 120.3(2) ?
    C10 C11 H11 . . 119.8 ?
    C6 C11 H11 . . 119.8 ?
    C17 C12 C13 . . 119.4(2) ?
    C17 C12 C5 . . 120.8(2) ?
    C13 C12 C5 . . 119.8(2) ?
    C14 C13 C12 . . 119.6(2) ?
    C14 C13 H13 . . 120.2 ?
    C12 C13 H13 . . 120.2 ?
    C15 C14 C13 . . 120.4(3) ?
    C15 C14 H14 . . 119.8 ?
    C13 C14 H14 . . 119.8 ?
    C16 C15 C14 . . 120.1(3) ?
    C16 C15 H15 . . 120.0 ?
    C14 C15 H15 . . 120.0 ?
    C15 C16 C17 . . 120.2(3) ?
    C15 C16 H16 . . 119.9 ?
    C17 C16 H16 . . 119.9 ?
    C16 C17 C12 . . 120.2(2) ?
    C16 C17 H17 . . 119.9 ?
    C12 C17 H17 . . 119.9 ?
    C19 C18 N3 . . 106.08(19) ?
    C19 C18 C21 . . 129.4(2) ?
    N3 C18 C21 . . 124.55(19) ?
    C18 C19 C20 . . 106.8(2) ?
    C18 C19 H19 . . 126.6 ?
    C20 C19 H19 . . 126.6 ?
    N4 C20 C19 . . 110.5(2) ?
    N4 C20 C27 . . 121.6(2) ?
    C19 C20 C27 . . 127.9(2) ?
    C22 C21 C26 . . 119.4(2) ?
    C22 C21 C18 . . 122.3(2) ?
    C26 C21 C18 . . 118.35(19) ?
    C23 C22 C21 . . 120.0(2) ?
    C23 C22 H22 . . 120.0 ?
    C21 C22 H22 . . 120.0 ?
    C24 C23 C22 . . 120.3(2) ?
    C24 C23 H23 . . 119.9 ?
    C22 C23 H23 . . 119.9 ?
    C23 C24 C25 . . 119.8(2) ?
    C23 C24 H24 . . 120.1 ?
    C25 C24 H24 . . 120.1 ?
    C26 C25 C24 . . 120.2(2) ?
    C26 C25 H25 . . 119.9 ?
    C24 C25 H25 . . 119.9 ?
    C25 C26 C21 . . 120.3(2) ?
    C25 C26 H26 . . 119.8 ?
    C21 C26 H26 . . 119.8 ?
    C28B C27 C20 . . 129.2(4) ?
    C28 C27 C20 . . 122.7(4) ?
    C28B C27 C32 . . 86.5(4) ?
    C28 C27 C32 . . 116.9(4) ?
    C20 C27 C32 . . 113.6(3) ?
    C28B C27 C32B . . 111.6(4) ?
    C28 C27 C32B . . 92.0(4) ?
    C20 C27 C32B . . 114.9(3) ?
    C32 C27 C32B . . 88.4(3) ?
    C27 C28 C29 . . 114.5(5) ?
    C27 C28 H28 . . 122.8 ?
    C29 C28 H28 . . 122.8 ?
    C30 C29 C28B . . 109.2(5) ?
    C30B C29 C28B . . 124.4(4) ?
    C30 C29 C28 . . 128.1(4) ?
    C30B C29 C28 . . 114.4(4) ?
    C30 C29 H29 . . 116.0 ?
    C30B C29 H29 . . 106.7 ?
    C28B C29 H29 . . 126.7 ?
    C28 C29 H29 . . 116.0 ?
    C30 C29 H29B . . 112.1 ?
    C30B C29 H29B . . 117.5 ?
    C28B C29 H29B . . 118.1 ?
    C28 C29 H29B . . 117.4 ?
    C29 C30 C31 . . 118.0(5) ?
    C29 C30 H30 . . 121.0 ?
    C31 C30 H30 . . 121.0 ?
    C30 C31 C32 . . 119.1(5) ?
    C30 C31 H31 . . 120.4 ?
    C32 C31 H31 . . 120.4 ?
    C31 C32 C27 . . 117.0(4) ?
    C31 C32 H32 . . 121.5 ?
    C27 C32 H32 . . 121.5 ?
    C34 C33 N5 . . 106.05(19) ?
    C34 C33 C36 . . 130.39(19) ?
    N5 C33 C36 . . 123.44(19) ?
    C33 C34 C35 . . 106.79(19) ?
    C33 C34 H34 . . 126.6 ?
    C35 C34 H34 . . 126.6 ?
    N6 C35 C34 . . 110.35(19) ?
    N6 C35 C42 . . 122.68(19) ?
    C34 C35 C42 . . 126.90(19) ?
    C41 C36 C37 . . 119.5(2) ?
    C41 C36 C33 . . 118.9(2) ?
    C37 C36 C33 . . 121.6(2) ?
    C38 C37 C36 . . 119.6(3) ?
    C38 C37 H37 . . 120.2 ?
    C36 C37 H37 . . 120.2 ?
    C39 C38 C37 . . 120.6(3) ?
    C39 C38 H38 . . 119.7 ?
    C37 C38 H38 . . 119.7 ?
    C38 C39 C40 . . 120.1(3) ?
    C38 C39 H39 . . 119.9 ?
    C40 C39 H39 . . 119.9 ?
    C39 C40 C41 . . 119.7(3) ?
    C39 C40 H40 . . 120.1 ?
    C41 C40 H40 . . 120.1 ?
    C36 C41 C40 . . 120.4(2) ?
    C36 C41 H41 . . 119.8 ?
    C40 C41 H41 . . 119.8 ?
    C43 C42 C46 . . 119.1(2) ?
    C43 C42 C35 . . 119.3(2) ?
    C46 C42 C35 . . 121.5(2) ?
    C44 C43 C42 . . 120.2(2) ?
    C44 C43 H43 . . 119.9 ?
    C42 C43 H43 . . 119.9 ?
    C45 C44 C43 . . 119.9(2) ?
    C45 C44 H44 . . 120.0 ?
    C43 C44 H44 . . 120.0 ?
    C47 C45 C44 . . 120.4(2) ?
    C47 C45 H45 . . 119.8 ?
    C44 C45 H45 . . 119.8 ?
    C47 C46 C42 . . 120.5(2) ?
    C47 C46 H46 . . 119.8 ?
    C42 C46 H46 . . 119.8 ?
    C45 C47 C46 . . 119.9(2) ?
    C45 C47 H47 . . 120.0 ?
    C46 C47 H47 . . 120.0 ?
    C27 C28B C29 . . 124.0(5) ?
    C27 C28B H28B . . 118.0 ?
    C29 C28B H28B . . 118.0 ?
    C29 C30B C31B . . 115.3(5) ?
    C29 C30B H30B . . 122.4 ?
    C31B C30B H30B . . 122.4 ?
    C30B C31B C32B . . 120.8(5) ?
    C30B C31B H31B . . 119.6 ?
    C32B C31B H31B . . 119.6 ?
    C31B C32B C27 . . 117.9(4) ?
    C31B C32B H32B . . 121.0 ?
    C27 C32B H32B . . 121.0 ?
    Cl1S C1S Cl2S . . 111.4(3) ?
    Cl1S C1S H1S1 . . 109.3 ?
    Cl2S C1S H1S1 . . 109.3 ?
    Cl1S C1S H1S2 . . 109.3 ?
    Cl2S C1S H1S2 . . 109.3 ?
    H1S1 C1S H1S2 . . 108.0 ?
    C3S C2S H2S1 . . 109.5 ?
    C3S C2S H2S2 . . 109.5 ?
    H2S1 C2S H2S2 . . 109.5 ?
    C3S C2S H2S3 . . 109.5 ?
    H2S1 C2S H2S3 . . 109.5 ?
    H2S2 C2S H2S3 . . 109.5 ?
    O1S C3S C2S . . 107.161(5) ?
    O1S C3S H3S1 . . 110.3 ?
    C2S C3S H3S1 . . 110.3 ?
    O1S C3S H3S2 . . 110.3 ?
    C2S C3S H3S2 . . 110.3 ?
    H3S1 C3S H3S2 . . 108.5 ?
    O1S C4S C5S . . 101.746(4) ?
    O1S C4S H4S1 . . 111.4 ?
    C5S C4S H4S1 . . 111.4 ?
    O1S C4S H4S2 . . 111.4 ?
    C5S C4S H4S2 . . 111.4 ?
    H4S1 C4S H4S2 . . 109.3 ?
    C4S C5S H5S1 . . 109.5 ?
    C4S C5S H5S2 . . 109.5 ?
    H5S1 C5S H5S2 . . 109.5 ?
    C4S C5S H5S3 . . 109.5 ?
    H5S1 C5S H5S3 . . 109.5 ?
    H5S2 C5S H5S3 . . 109.5 ?
    C1 Cu1 N6 . . 125.15(9) ?
    C1 Cu1 N2 . . 128.14(10) ?
    N6 Cu1 N2 . . 90.59(7) ?
    C1 Cu1 N4 . . 125.44(10) ?
    N6 Cu1 N4 . . 88.73(7) ?
    N2 Cu1 N4 . . 86.38(8) ?
    C3 N1 N2 . . 111.43(17) ?
    C3 N1 C2 . . 129.23(17) ?
    N2 N1 C2 . . 118.68(17) ?
    C5 N2 N1 . . 105.25(17) ?
    C5 N2 Cu1 . . 139.91(15) ?
    N1 N2 Cu1 . . 114.84(13) ?
    N4 N3 C18 . . 111.21(17) ?
    N4 N3 C2 . . 119.02(17) ?
    C18 N3 C2 . . 129.24(18) ?
    C20 N4 N3 . . 105.48(18) ?
    C20 N4 Cu1 . . 139.45(16) ?
    N3 N4 Cu1 . . 114.89(13) ?
    N6 N5 C33 . . 111.50(17) ?
    N6 N5 C2 . . 120.16(16) ?
    C33 N5 C2 . . 128.28(18) ?
    C35 N6 N5 . . 105.31(17) ?
    C35 N6 Cu1 . . 140.06(15) ?
    N5 N6 Cu1 . . 114.31(13) ?
    C3S O1S C4S . . 110.237(4) ?
    F2 P1 F6 . . 90.13(10) ?
    F2 P1 F5 . . 178.92(12) ?
    F6 P1 F5 . . 90.88(11) ?
    F2 P1 F1 . . 90.30(10) ?
    F6 P1 F1 . . 91.10(11) ?
    F5 P1 F1 . . 90.06(11) ?
    F2 P1 F3 . . 90.71(10) ?
    F6 P1 F3 . . 179.08(11) ?
    F5 P1 F3 . . 88.27(11) ?
    F1 P1 F3 . . 89.25(9) ?
    F2 P1 F4 . . 89.54(12) ?
    F6 P1 F4 . . 90.78(11) ?
    F5 P1 F4 . . 90.07(12) ?
    F1 P1 F4 . . 178.12(11) ?
    F3 P1 F4 . . 88.88(10) ?
data_global
_journal_date_recd_electronic     2009-09-09
_journal_date_accepted     2009-10-06
_journal_name_full     'Acta Crystallographica, Section E'
_journal_year     2009
_journal_volume     65
_journal_issue     11
_journal_page_first     m1354
_journal_page_last     m1355
_journal_paper_category     QM
_journal_coeditor_code     WM2257
_publ_contact_author_name     'Christopher J. A. Daley'
_publ_contact_author_address
;
Department of Chemistry and Biochemistry
University of San Diego
5998 Alcal\'a Park
San Diego, CA 92110
USA
;
_publ_contact_author_email     'cjdaley@sandiego.edu'
_publ_contact_author_fax     '(619)-260-2211'
_publ_contact_author_phone     '(619)-260-4033'
_publ_section_title
;
Carbonyl[tris(3,5-diphenylpyrazol-1-yl-\k<i>N</i>^2^)methane]copper(I)
hexafluoridophosphate--dichloromethane--diethyl ether (4/3/1)
;
loop_
    _publ_author_name
    _publ_author_footnote
    _publ_author_address
    'Miller, Katie E.' .
;
Department of Chemistry and Biochemistry
University of San Diego
5998 Alcal\'a Park
San Diego, CA 92110
USA
;
    'Schopp, Lauren M.' .
;
Department of Chemistry and Biochemistry
University of San Diego
5998 Alcal\'a Park
San Diego, CA 92110
USA
;
    'Nesseth, Kelly N.' .
;
Department of Chemistry and Biochemistry
University of San Diego
5998 Alcal\'a Park
San Diego, CA 92110
USA
;
    'Moore, Curtis' .
;
Department of Chemistry and Biochemistry
University of California, San Diego
9500 Gilman Drive, La Jolla, CA 92093
USA
;
    'Rheingold, Arnold L.' .
;
Department of Chemistry and Biochemistry
University of California, San Diego
9500 Gilman Drive, La Jolla, CA 92093
USA
;
    'Daley, Christopher J. A.' .
;
Department of Chemistry and Biochemistry
University of San Diego
5998 Alcal\'a Park
San Diego, CA 92110
USA
;
_publ_section_synopsis     .
