# Supplementary material for: Carbon­yl[tris­(3,5-diphenyl­pyrazol-1-yl-κN 2)methane]copper(I) hexa­fluorido­phosphate–dichloro­methane–diethyl ether (4/3/1)
Source: Acta Crystallogr Sect E Struct Rep Online. 2009 Oct 13;65(Pt 11):m1354–5. doi: 10.1107/S1600536809040781 (PMC2971318; doi:10.1107/S1600536809040781)
Supplement: Supplementary file 2 [file e-65-m1354-Isup2.hkl]

#
# h,k,l, Fc-squared, Fo-squared, sigma(Fo-squared) and status flag
#
data_I
_shelx_title ' Daley09 in P2(1)/c'
_shelx_refln_list_code          4
_shelx_F_calc_maximum      338.45
_exptl_crystal_F_000      2024.00
_reflns_d_resolution_high  0.7523
 
loop_
 _symmetry_equiv_pos_as_xyz
 'x, y, z'
 '-x, y+1/2, -z+1/2'
 '-x, -y, -z'
 'x, -y-1/2, z-1/2'
 
_cell_length_a    19.8914
_cell_length_b    13.7718
_cell_length_c    16.0908
_cell_angle_alpha  90.000
_cell_angle_beta   93.847
_cell_angle_gamma  90.000
 
_shelx_F_squared_multiplier     1.000
 
loop_
 _refln_index_h
 _refln_index_k
 _refln_index_l
 _refln_F_squared_calc
 _refln_F_squared_meas
 _refln_F_squared_sigma
 _refln_observed_status
   2   0   0    68217.96    68898.77    828.71 o
   3   0   0       65.70       63.88      8.06 o
   4   0   0      794.55      923.08     15.95 o
   5   0   0    24115.47    22857.73    245.31 o
   6   0   0     8591.55     8551.46     97.68 o
   7   0   0     3973.00     3423.82     45.43 o
   8   0   0     4637.72     4384.92     56.71 o
   9   0   0    10096.96    11539.24    132.99 o
  10   0   0    36481.54    38254.83    412.91 o
  11   0   0      337.43      331.49     16.81 o
  12   0   0      830.56      915.47     24.38 o
  13   0   0     6309.40     6233.66     98.70 o
  14   0   0    17298.19    18015.02    241.97 o
  15   0   0    11452.65    11574.89    167.26 o
  16   0   0    19797.77    20978.00    281.98 o
  17   0   0       43.76       62.64     20.75 o
  18   0   0      303.68      281.56     34.43 o
  19   0   0     6233.03     6324.77    138.46 o
  20   0   0      200.60      200.70     37.84 o
  21   0   0      229.13      196.28     33.00 o
  22   0   0       59.35       23.87     29.63 o
  23   0   0     1020.41      998.86     56.17 o
  24   0   0      234.30      288.52     40.86 o
  25   0   0     2237.85     2163.96    142.60 o
   1   1   0    34015.08    28418.14    690.57 o
   2   1   0    26167.50    26597.99    183.52 o
   3   1   0      553.47      712.17      8.89 o
   4   1   0     6218.56     6904.46     59.17 o
   5   1   0       80.13       75.22      4.48 o
   6   1   0    16167.38    14623.73    114.04 o
   7   1   0     7191.83     7143.79     59.70 o
   8   1   0    53409.77    53479.09    402.08 o
   9   1   0      666.02      805.88     14.31 o
  10   1   0     2086.79     2331.58     26.62 o
  11   1   0     1103.90      926.68     16.71 o
  12   1   0    19775.71    20662.44    164.48 o
  13   1   0    11841.47    12212.20    110.95 o
  14   1   0      607.60      675.26     20.75 o
  15   1   0     3706.10     3697.29     57.01 o
  16   1   0     1821.11     1853.18     35.92 o
  17   1   0     2400.48     2281.95     41.29 o
  18   1   0      260.59      259.78     19.44 o
  19   1   0        8.11        1.55     15.38 o
  20   1   0        9.13        3.83     16.97 o
  21   1   0     1340.52     1453.87     38.79 o
  22   1   0      620.04      594.71     30.05 o
  23   1   0     1096.11     1230.30     72.72 o
  24   1   0      162.32      201.46     27.10 o
  25   1   0      256.45      236.22     46.68 o
   0   2   0    26363.37    28223.74    296.02 o
   1   2   0     2386.15     2148.19     18.97 o
   2   2   0     8823.51     8291.61     60.66 o
   3   2   0      620.01      667.17      9.02 o
   4   2   0    11183.96    11314.32     88.09 o
   5   2   0       62.27       55.01      5.11 o
   6   2   0     2889.16     2541.49     27.54 o
   7   2   0     5263.31     5494.19     51.67 o
   8   2   0      674.72      723.70     13.32 o
   9   2   0     3152.44     3053.84     31.58 o
  10   2   0     6723.88     6085.39     54.94 o
  11   2   0     2513.85     2568.49     29.40 o
  12   2   0        4.72        8.43      7.73 o
  13   2   0     1884.41     1780.39     27.98 o
  14   2   0     5727.07     5730.18     67.27 o
  15   2   0      963.93     1010.31     25.97 o
  16   2   0     2375.66     2403.20     41.10 o
  17   2   0       69.96       60.49     14.88 o
  18   2   0      506.66      457.49     23.07 o
  19   2   0       16.73        6.43     16.36 o
  20   2   0      831.96      804.67     35.61 o
  21   2   0        4.04       -1.34     18.64 o
  22   2   0      131.78       87.15     22.32 o
  23   2   0     1199.58     1298.70     56.04 o
  24   2   0      111.32      171.05     26.81 o
  25   2   0      813.33      792.83     71.02 o
   1   3   0     1993.14     2163.29     18.82 o
   2   3   0    67535.52    68693.99    482.83 o
   3   3   0       57.40      127.51      5.26 o
   4   3   0      769.68      901.06     12.99 o
   5   3   0      921.82      832.01     11.49 o
   6   3   0      175.30      145.93      6.88 o
   7   3   0      265.66      267.83      9.29 o
   8   3   0    12615.36    12349.60    106.92 o
   9   3   0      304.04      293.77     12.46 o
  10   3   0      909.83     1080.91     19.83 o
  11   3   0     2911.24     2906.65     35.70 o
  12   3   0     6553.00     6434.39     64.93 o
  13   3   0     1541.28     1654.20     27.50 o
  14   3   0     2727.40     2567.56     43.96 o
  15   3   0      516.55      532.94     26.13 o
  16   3   0     1129.31     1283.27     30.75 o
  17   3   0     5547.38     5609.10     71.11 o
  18   3   0      778.50      792.88     27.98 o
  19   3   0      236.89      193.46     20.56 o
  20   3   0      284.60      259.32     23.36 o
  21   3   0      992.04      968.31     39.35 o
  22   3   0      781.06      745.17     51.47 o
  23   3   0      894.16      931.62     40.76 o
  24   3   0      388.16      375.50     30.91 o
   0   4   0       31.41       24.99      7.20 o
   1   4   0    13541.36    13804.58     94.65 o
   2   4   0     8872.30     8180.85     58.78 o
   3   4   0       18.16       57.69     12.32 o
   4   4   0     3537.23     3757.84     32.64 o
   5   4   0     3876.04     3618.17     32.38 o
   6   4   0     2009.50     1956.01     20.92 o
   7   4   0     2912.74     3284.88     33.23 o
   8   4   0      496.09      591.68     13.06 o
   9   4   0      542.96      732.63     16.26 o
  10   4   0     9848.46    10025.68     91.53 o
  11   4   0      680.55      566.72     15.73 o
  12   4   0     1188.84     1065.07     23.20 o
  13   4   0     3477.34     3535.85     43.51 o
  14   4   0     3740.31     3932.93     57.57 o
  15   4   0     3231.41     3318.93     48.55 o
  16   4   0     3321.60     3494.42     51.56 o
  17   4   0     6840.58     7222.77     93.17 o
  18   4   0     1671.89     1763.68     39.17 o
  19   4   0        8.19       -1.21     17.27 o
  20   4   0       81.07       55.76     20.15 o
  21   4   0       44.08       51.72     21.32 o
  22   4   0       70.33       45.58     22.05 o
  23   4   0      852.31      920.80     66.67 o
  24   4   0      246.02      299.14     30.97 o
   1   5   0     2006.79     1854.46     18.86 o
   2   5   0      570.47      508.48      8.62 o
   3   5   0     8318.23     7901.08     58.51 o
   4   5   0     4661.40     4401.82     38.06 o
   5   5   0    19529.72    19228.27    141.13 o
   6   5   0     3292.56     2720.54     27.69 o
   7   5   0     1075.22      952.89     15.87 o
   8   5   0     1455.36      904.56     21.56 o
   9   5   0     1348.58     1300.05     20.54 o
  10   5   0     6004.75     5650.52     68.61 o
  11   5   0      237.51      234.67     12.36 o
  12   5   0      240.55      287.74     13.92 o
  13   5   0     1350.30     1525.32     29.23 o
  14   5   0      129.78      157.96     20.22 o
  15   5   0      235.95      193.21     17.01 o
  16   5   0     3798.13     3705.05     55.51 o
  17   5   0       11.34       19.37     15.77 o
  18   5   0     2527.99     2459.54     50.69 o
  19   5   0      336.49      365.62     24.85 o
  20   5   0        3.04        2.11     19.68 o
  21   5   0      575.77      633.59     31.15 o
  22   5   0      197.50      248.02     29.41 o
  23   5   0        7.26       17.08     25.07 o
  24   5   0      292.58      357.89     40.86 o
   0   6   0     9772.46     9256.87    105.93 o
   1   6   0      881.43      697.13     13.01 o
   2   6   0      739.76      729.83     11.35 o
   3   6   0      200.20       97.89      5.82 o
   4   6   0     3036.18     3111.73     30.13 o
   5   6   0      595.11      550.13     11.63 o
   6   6   0     4050.86     4550.40     41.30 o
   7   6   0     1974.60     2002.14     25.23 o
   8   6   0      660.94      758.88     15.26 o
   9   6   0       13.53       10.76      7.27 o
  10   6   0      347.95      319.91     12.67 o
  11   6   0      997.23      907.28     20.76 o
  12   6   0      309.13      295.14     15.15 o
  13   6   0      958.99      892.01     27.91 o
  14   6   0       91.35      104.58     13.56 o
  15   6   0        0.93        6.19     12.53 o
  16   6   0      977.64     1045.96     29.57 o
  17   6   0      436.67      507.72     24.79 o
  18   6   0       25.38       27.72     17.98 o
  19   6   0      186.05      116.59     21.23 o
  20   6   0     1172.52     1142.94     69.35 o
  21   6   0       31.52       52.82     23.58 o
  22   6   0       47.44       42.37     24.52 o
  23   6   0      100.90       69.01     26.24 o
  24   6   0      238.87      263.44     48.56 o
   1   7   0       17.87       60.94      5.89 o
   2   7   0     2342.38     2604.45     26.35 o
   3   7   0     4107.34     4645.56     38.56 o
   4   7   0      727.33      736.46     12.63 o
   5   7   0     3880.21     4154.57     38.85 o
   6   7   0       84.65       43.38      7.45 o
   7   7   0     1435.62     1524.91     21.55 o
   8   7   0     2808.54     2877.22     34.09 o
   9   7   0      433.54      479.51     13.25 o
  10   7   0      411.44      399.81     16.31 o
  11   7   0      917.34      974.43     20.12 o
  12   7   0       97.19      129.52     14.54 o
  13   7   0      273.26      321.85     15.83 o
  14   7   0      300.40      318.27     17.58 o
  15   7   0       12.54       22.43     13.72 o
  16   7   0      123.33      119.22     19.87 o
  17   7   0       39.83       36.84     20.81 o
  18   7   0       24.97       62.31     19.98 o
  19   7   0       75.43       90.14     22.14 o
  20   7   0       98.57      142.13     24.30 o
  21   7   0       42.95      106.26     24.97 o
  22   7   0      149.28       81.64     26.25 o
  23   7   0        7.41       13.55     30.41 o
  24   7   0       25.07       46.44     55.15 o
   0   8   0       66.47       61.68      9.18 o
   1   8   0     1789.99     1937.81     21.59 o
   2   8   0     3142.42     3768.71     37.12 o
   3   8   0      598.33      533.34     11.81 o
   4   8   0     1375.23     1664.23     18.86 o
   5   8   0      124.40      156.65      8.26 o
   6   8   0      875.23      792.97     15.75 o
   7   8   0      290.92      261.98     11.27 o
   8   8   0      159.05      185.11     10.89 o
   9   8   0        2.53        4.51      8.64 o
  10   8   0      160.14      166.42     11.13 o
  11   8   0      101.38      105.41     11.60 o
  12   8   0      359.13      306.12     14.79 o
  13   8   0       39.96       15.90     12.21 o
  14   8   0      148.85      146.01     15.16 o
  15   8   0      867.66      890.72     30.03 o
  16   8   0       12.21       47.88     16.92 o
  17   8   0        0.37        5.84     17.60 o
  18   8   0       99.91       26.28     18.88 o
  19   8   0      367.38      365.09     25.52 o
  20   8   0        8.18       -6.01     24.39 o
  21   8   0      319.66      384.95     31.80 o
  22   8   0      372.83      370.55     33.28 o
  23   8   0       28.31        8.63     61.20 o
   1   9   0       47.40       23.36      7.49 o
   2   9   0      191.24      219.02      9.09 o
   3   9   0      286.28      220.36      9.37 o
   4   9   0       41.86       42.26      7.04 o
   5   9   0      304.52      250.76     15.02 o
   6   9   0       27.22        7.94      7.07 o
   7   9   0        5.06       -0.08      7.33 o
   8   9   0        3.20       -8.42      8.42 o
   9   9   0        6.61       30.33      9.98 o
  10   9   0      315.66      381.17     15.07 o
  11   9   0      267.46      276.53     14.33 o
  12   9   0       45.47       46.08     12.48 o
  13   9   0      140.39      148.46     14.93 o
  14   9   0      534.64      528.85     22.86 o
  15   9   0       25.39       43.91     18.95 o
  16   9   0       15.05       22.75     22.56 o
  17   9   0       39.80       48.65     24.03 o
  18   9   0      175.64      196.07     27.79 o
  19   9   0       54.30       28.69     27.02 o
  20   9   0       99.52       82.42     29.96 o
  21   9   0       74.45       64.77     31.80 o
  22   9   0      162.98      183.65     41.68 o
   0  10   0       86.35       93.11     15.56 o
   1  10   0      472.06      487.45     15.76 o
   2  10   0     2568.61     2642.80     37.86 o
   3  10   0     4070.30     4130.40     50.76 o
   4  10   0     5181.99     5230.36     54.89 o
   5  10   0        0.44       12.33     11.78 o
   6  10   0      910.66      857.48     25.06 o
   7  10   0      571.15      514.09     20.10 o
   8  10   0       15.71       -6.07     12.94 o
   9  10   0     1316.26     1281.87     29.39 o
  10  10   0      159.89      178.94     18.10 o
  11  10   0     1912.09     2126.15     36.04 o
  12  10   0       26.38        2.18     16.04 o
  13  10   0     1198.47     1246.87     38.72 o
  14  10   0       43.01        6.95     18.21 o
  15  10   0      399.06      347.53     25.71 o
  16  10   0      692.76      716.12     42.71 o
  17  10   0       45.40        5.24     25.19 o
  18  10   0     1412.37     1503.40     54.03 o
  19  10   0       40.09       54.42     32.93 o
  20  10   0      385.44      463.07     43.31 o
  21  10   0      166.18      165.48     47.20 o
   1  11   0      292.33      320.78     20.55 o
   2  11   0     2981.50     2960.51     47.86 o
   3  11   0      189.61      154.05     21.43 o
   4  11   0     1463.16     1470.50     29.86 o
   5  11   0      581.75      589.09     24.88 o
   6  11   0       58.54       63.89     17.67 o
   7  11   0       98.48      109.50     16.71 o
   8  11   0       52.73       48.12     16.21 o
   9  11   0        6.44        4.30     15.87 o
  10  11   0      616.23      703.82     41.45 o
  11  11   0      145.24       97.21     21.60 o
  12  11   0     2473.91     2700.60     47.58 o
  13  11   0     1141.16     1041.94     35.31 o
  14  11   0      147.44      169.73     25.38 o
  15  11   0      158.03      173.43     31.85 o
  16  11   0       12.26        1.92     25.84 o
  17  11   0      109.65       77.36     32.39 o
  18  11   0        1.50       -0.39     33.31 o
  19  11   0        4.36       79.92     37.44 o
  20  11   0        8.94      -36.54     43.15 o
   0  12   0      570.39      557.09     36.96 o
   1  12   0        3.55      -16.73     16.73 o
   2  12   0     1549.20     1632.07     38.06 o
   3  12   0      696.68      647.78     27.22 o
   4  12   0      360.97      393.20     20.81 o
   5  12   0        2.11        4.78     18.28 o
   6  12   0      466.06      479.67     26.26 o
   7  12   0     1257.75     1288.76     36.09 o
   8  12   0       20.27       -8.96     20.12 o
   9  12   0      397.60      402.43     27.21 o
  10  12   0      788.90      863.36     44.74 o
  11  12   0       13.84       18.65     26.37 o
  12  12   0      545.75      580.40     32.41 o
  13  12   0      519.87      501.31     34.83 o
  14  12   0      455.68      420.00     34.22 o
  15  12   0      253.26      178.03     32.12 o
  16  12   0      401.93      402.96     55.26 o
  17  12   0      119.86       61.06     43.69 o
  18  12   0       23.61        7.20     53.12 o
  19  12   0       72.84       28.94     77.84 o
   1  13   0      713.98      727.53     30.64 o
   2  13   0     3555.53     3613.18     59.32 o
   3  13   0      268.22      202.96     20.37 o
   4  13   0     1374.47     1560.89     42.87 o
   5  13   0       19.66       17.01     20.96 o
   6  13   0       37.21       26.16     21.67 o
   7  13   0      338.97      411.84     28.32 o
   8  13   0       73.16       44.34     26.48 o
   9  13   0        2.49      -23.18     23.18 o
  10  13   0      343.29      413.98     34.78 o
  11  13   0      241.44      117.97     32.14 o
  12  13   0      390.25      454.15     33.97 o
  13  13   0      209.88      212.59     34.10 o
  14  13   0       86.04       74.25     34.17 o
  15  13   0       19.50       70.45     33.91 o
  16  13   0      215.22      237.64     56.60 o
  17  13   0        2.89      -10.49     56.84 o
   0  14   0     1097.94     1137.27     53.72 o
   1  14   0      405.71      333.66     28.00 o
   2  14   0       58.58       -3.31     23.17 o
   3  14   0      155.89      139.79     22.21 o
   4  14   0      356.20      368.07     29.88 o
   5  14   0       77.78       83.66     25.31 o
   6  14   0      444.16      341.80     29.56 o
   7  14   0      343.06      384.93     31.03 o
   8  14   0      292.08      414.49     32.37 o
   9  14   0      483.36      511.64     38.63 o
  10  14   0     2737.01     2781.86     74.10 o
  11  14   0      466.73      555.90     49.53 o
  12  14   0       12.34      -24.66     29.46 o
  13  14   0      212.97      164.20     35.60 o
  14  14   0      350.59      293.41     47.88 o
  15  14   0      225.55      211.83     44.39 o
  16  14   0       25.19       36.67     58.53 o
   1  15   0      779.22      738.07     36.45 o
   2  15   0     3213.37     3403.87     91.34 o
   3  15   0      693.55      669.74     33.52 o
   4  15   0      448.25      450.31     29.12 o
   5  15   0       45.91       74.02     28.48 o
   6  15   0        2.47      -26.86     26.86 o
   7  15   0       20.41      -27.70     27.70 o
   8  15   0      369.82      265.74     33.39 o
   9  15   0      356.66      334.16     40.08 o
  10  15   0      153.21      215.18     38.59 o
  11  15   0      217.05      244.30     39.78 o
  12  15   0      719.73      920.89     45.45 o
  13  15   0        0.07       -7.88     42.89 o
  14  15   0      881.26     1022.34     72.74 o
   0  16   0      522.25      582.00     52.95 o
   1  16   0      173.36      102.69     30.71 o
   2  16   0      127.46      148.31     28.18 o
   3  16   0       20.20       12.49     25.83 o
   4  16   0      499.87      491.46     37.48 o
   5  16   0       53.26       61.15     32.16 o
   6  16   0      426.22      441.23     37.91 o
   7  16   0      225.45      317.21     36.72 o
   8  16   0        0.16       17.84     36.49 o
   9  16   0      100.38      132.97     40.71 o
  10  16   0      173.49      164.03     48.32 o
  11  16   0       94.39      181.59    150.32 o
  12  16   0       11.21      -91.50     91.50 o
   1  17   0      264.32      248.82     32.54 o
   2  17   0      644.06      735.97     49.64 o
   3  17   0       11.91       16.43     29.10 o
   4  17   0      120.02       97.13     35.55 o
   5  17   0      190.25      145.08     48.33 o
   6  17   0      116.47       69.57     49.17 o
   7  17   0      350.58      379.99    121.80 o
   8  17   0       59.00       40.40    118.83 o
 -25   1   1      237.55      198.79     76.11 o
 -24   1   1        6.95       -1.69     23.46 o
 -23   1   1       26.82        3.71     21.86 o
 -22   1   1      474.51      524.30     29.74 o
 -21   1   1       90.16       82.96     20.08 o
 -20   1   1      486.89      489.45     30.23 o
 -19   1   1      388.53      321.26     22.36 o
 -18   1   1      428.61      384.83     21.79 o
 -17   1   1     2418.36     2475.44     43.11 o
 -16   1   1      403.59      454.57     20.32 o
 -15   1   1      194.42      228.61     19.57 o
 -14   1   1     2239.63     2297.12     37.02 o
 -13   1   1     3530.00     3252.23     44.12 o
 -12   1   1      183.00      134.00      9.89 o
 -11   1   1     8447.85     8483.51     78.99 o
 -10   1   1      910.51     1012.85     18.25 o
  -9   1   1      458.99      461.87     12.08 o
  -8   1   1     1197.58     1501.21     29.89 o
  -7   1   1       70.72       77.42      5.95 o
  -6   1   1     1915.52     1715.82     20.92 o
  -5   1   1      245.73      237.94      6.54 o
  -4   1   1      397.04      350.83      7.07 o
  -3   1   1     1358.00     1357.32     13.93 o
  -2   1   1      942.62      916.06      9.51 o
  -1   1   1        6.36       15.42      1.41 o
   0   1   1     2161.99     1778.54     64.09 o
   1   1   1      459.70      483.24      4.91 o
   2   1   1        6.19       23.45      2.38 o
   3   1   1     4716.68     4878.11     39.71 o
   4   1   1    21783.26    23110.44    174.95 o
   5   1   1      643.80      741.00     11.41 o
   6   1   1      920.98     1079.55     14.48 o
   7   1   1      615.57      473.62     10.30 o
   8   1   1      808.41      917.49     14.94 o
   9   1   1     2502.21     2390.60     26.80 o
  10   1   1      966.94     1097.11     19.14 o
  11   1   1       74.89       84.21      7.99 o
  12   1   1     1018.63     1151.04     19.92 o
  13   1   1       13.53        5.46      8.42 o
  14   1   1       32.47       65.63     11.87 o
  15   1   1      306.96      331.41     18.49 o
  16   1   1     1571.09     1604.31     33.87 o
  17   1   1     1152.43     1093.79     29.87 o
  18   1   1      698.12      728.17     26.52 o
  19   1   1     1681.68     1733.06     39.19 o
  20   1   1      163.57      116.95     20.23 o
  21   1   1        6.32       -4.30     18.48 o
  22   1   1       54.69       73.58     21.38 o
  23   1   1        4.49      -20.65     20.72 o
  24   1   1        6.20       -3.48     22.68 o
  25   1   1       32.95      -21.85     58.29 o
 -25   2   1       17.78        4.23     49.22 o
 -24   2   1       13.15       54.17     25.10 o
 -23   2   1        0.05        6.15     22.24 o
 -22   2   1      371.93      376.58     27.38 o
 -21   2   1       31.69       25.47     19.18 o
 -20   2   1       21.63       -2.50     17.45 o
 -19   2   1      106.41       99.99     18.27 o
 -18   2   1      888.46      790.78     27.23 o
 -17   2   1      407.72      396.26     21.01 o
 -16   2   1       34.23        6.04     12.58 o
 -15   2   1      211.67      166.90     14.61 o
 -14   2   1      876.36     1021.01     24.86 o
 -13   2   1     1904.27     2155.02     31.14 o
 -12   2   1      255.56      366.01     13.21 o
 -11   2   1     6813.71     7085.37     68.31 o
 -10   2   1     5556.76     6388.49     61.70 o
  -9   2   1     1699.95     1516.89     21.99 o
  -8   2   1     1423.12     1409.49     20.18 o
  -7   2   1      488.74      498.92     11.36 o
  -6   2   1     1520.05     1556.76     18.27 o
  -5   2   1     2538.79     2445.89     22.75 o
  -4   2   1     1524.11     1552.53     15.94 o
  -3   2   1     1971.29     2121.58     18.86 o
  -2   2   1     3543.36     3385.10     30.57 o
  -1   2   1     7761.14     7526.90     55.74 o
   0   2   1     1046.25     1114.96     11.47 o
   1   2   1      753.91      789.22      8.12 o
   2   2   1      648.26      585.46      8.26 o
   3   2   1     1776.42     1829.52     16.48 o
   4   2   1      769.91      645.15     13.78 o
   5   2   1     8664.91     9222.08     74.03 o
   6   2   1     1158.55     1288.02     16.49 o
   7   2   1      479.34      524.70     10.92 o
   8   2   1    16025.17    16104.53    127.47 o
   9   2   1     1114.74     1245.09     18.36 o
  10   2   1      607.43      467.68     11.94 o
  11   2   1        9.11       -1.72      6.45 o
  12   2   1       54.55       51.07      8.05 o
  13   2   1        0.85        5.09      8.46 o
  14   2   1      486.79      479.62     18.88 o
  15   2   1      347.23      277.40     16.99 o
  16   2   1      466.12      492.65     21.34 o
  17   2   1     1896.04     1904.97     37.92 o
  18   2   1      953.72      937.03     33.39 o
  19   2   1       46.92       25.90     16.89 o
  20   2   1       38.13       31.20     18.05 o
  21   2   1      632.55      625.11     29.29 o
  22   2   1      191.39      201.48     24.15 o
  23   2   1      210.82      230.50     25.80 o
  24   2   1      814.51      761.62     49.34 o
  25   2   1       33.44      -42.78     84.37 o
 -25   3   1       17.12       85.56     72.49 o
 -24   3   1       14.71       21.88     24.99 o
 -23   3   1     1000.78     1049.97     60.75 o
 -22   3   1      225.92      234.02     25.37 o
 -21   3   1      539.58      556.10     37.56 o
 -20   3   1       57.17       34.86     19.27 o
 -19   3   1      362.30      354.61     23.49 o
 -18   3   1      238.46      242.56     20.92 o
 -17   3   1       33.44       29.67     14.75 o
 -16   3   1       31.28       45.19     13.40 o
 -15   3   1      924.43      930.39     25.22 o
 -14   3   1       43.08       37.50     11.54 o
 -13   3   1    10792.50    10987.49    101.98 o
 -12   3   1        1.28        1.68     10.84 o
 -11   3   1        2.90       15.75      7.46 o
 -10   3   1     5332.83     6038.89     59.40 o
  -9   3   1     4893.98     5133.21     51.19 o
  -8   3   1      809.97      851.50     16.30 o
  -7   3   1    12830.16    12558.37     95.25 o
  -6   3   1     5561.77     5104.65     42.54 o
  -5   3   1      327.35      270.93      7.11 o
  -4   3   1      614.98      801.45     15.94 o
  -3   3   1     7144.93     7496.55     60.43 o
  -2   3   1     9852.52     8945.04     63.02 o
  -1   3   1     3845.52     3872.81     33.12 o
   0   3   1    79271.67    84678.54    628.53 o
   1   3   1    26169.20    27138.13    172.96 o
   2   3   1     8972.25     8931.86     66.25 o
   3   3   1     5520.83     6124.12     47.58 o
   4   3   1     1126.91      997.26     13.11 o
   5   3   1     2318.57     2074.82     21.10 o
   6   3   1     2215.56     2095.17     23.25 o
   7   3   1     2008.39     1994.51     25.19 o
   8   3   1       23.99       49.51      7.14 o
   9   3   1     5546.86     5952.00     54.02 o
  10   3   1     5586.98     5416.33     50.81 o
  11   3   1      129.56      146.58      9.37 o
  12   3   1     1840.11     1696.73     26.93 o
  13   3   1      361.00      450.73     18.73 o
  14   3   1      361.80      437.73     16.69 o
  15   3   1      715.84      683.17     22.73 o
  16   3   1     5698.30     5686.24     72.10 o
  17   3   1      279.43      271.84     19.75 o
  18   3   1       34.84       49.23     16.42 o
  19   3   1     1313.92     1358.48     36.40 o
  20   3   1      562.17      570.46     27.82 o
  21   3   1        7.05       15.49     19.57 o
  22   3   1      445.97      469.50     29.85 o
  23   3   1        8.45        6.96     22.10 o
  24   3   1        0.01       11.20     24.25 o
  25   3   1      839.29      875.80    120.02 o
 -25   4   1      606.81      835.40     99.82 o
 -24   4   1      255.37      251.84     29.52 o
 -23   4   1      141.60      198.48     26.91 o
 -22   4   1      189.02      169.26     26.20 o
 -21   4   1      239.48      226.08     24.71 o
 -20   4   1      124.21      118.09     23.23 o
 -19   4   1        6.26       17.95     17.58 o
 -18   4   1      426.18      383.51     22.93 o
 -17   4   1      599.13      580.77     24.01 o
 -16   4   1      830.10      880.10     26.56 o
 -15   4   1     5637.50     5744.86     76.60 o
 -14   4   1     4445.01     4634.43     63.82 o
 -13   4   1     1780.93     1811.86     36.43 o
 -12   4   1     2285.55     2326.52     38.41 o
 -11   4   1     1905.47     1750.89     46.86 o
 -10   4   1       98.72       40.16      8.07 o
  -9   4   1     3282.36     2921.45     34.25 o
  -8   4   1      445.96      440.82     10.74 o
  -7   4   1      518.46      477.30     11.33 o
  -6   4   1      582.16      555.74     10.94 o
  -5   4   1      828.78      948.72     14.50 o
  -4   4   1      146.03      224.28      6.39 o
  -3   4   1     4003.09     3550.84     28.90 o
  -2   4   1     4674.62     4222.74     32.88 o
  -1   4   1    19758.07    19404.95    131.25 o
   0   4   1     1355.52      970.23     11.56 o
   1   4   1    13095.40    12547.29     91.75 o
   2   4   1    31534.00    31241.08    199.59 o
   3   4   1      152.72      184.21     11.62 o
   4   4   1      682.28      455.49      9.41 o
   5   4   1     3475.03     3243.00     29.95 o
   6   4   1        4.65       12.38      5.25 o
   7   4   1     1578.85     1505.52     20.34 o
   8   4   1      726.03      957.23     17.86 o
   9   4   1      445.96      590.43     16.78 o
  10   4   1      898.04      960.79     19.38 o
  11   4   1     1056.66     1204.87     22.27 o
  12   4   1     6987.52     7410.77     73.45 o
  13   4   1      600.83      667.43     18.78 o
  14   4   1    12586.09    13155.62    121.37 o
  15   4   1     1404.73     1429.48     31.38 o
  16   4   1      205.80      192.02     17.46 o
  17   4   1      619.94      597.07     24.65 o
  18   4   1     1029.71     1098.50     45.10 o
  19   4   1        1.03       -1.09     17.38 o
  20   4   1       18.47        0.79     18.68 o
  21   4   1      222.07      163.73     23.37 o
  22   4   1        6.83       40.00     22.60 o
  23   4   1      469.01      468.97     31.71 o
  24   4   1      551.90      564.89     34.75 o
 -24   5   1        1.90        8.40     33.58 o
 -23   5   1     1298.14     1324.13     97.36 o
 -22   5   1      239.32      308.35     28.23 o
 -21   5   1      319.55      394.60     27.89 o
 -20   5   1      884.06      906.43     32.52 o
 -19   5   1       31.85       53.80     19.27 o
 -18   5   1       85.17       60.37     18.07 o
 -17   5   1      116.37      165.79     22.59 o
 -16   5   1      266.48      243.29     18.75 o
 -15   5   1     2345.75     2207.50     39.03 o
 -14   5   1     3233.09     3262.21     43.14 o
 -13   5   1     6981.09     7006.86     71.77 o
 -12   5   1      798.25      842.46     19.88 o
 -11   5   1     1647.00     1612.85     26.63 o
 -10   5   1       32.72       11.14      7.53 o
  -9   5   1       96.01      101.91     13.84 o
  -8   5   1      386.05      488.66     15.09 o
  -7   5   1     3255.11     3223.06     31.25 o
  -6   5   1    12055.30    12238.77     88.84 o
  -5   5   1     6212.93     6384.71     64.54 o
  -4   5   1      741.66     1007.65     12.96 o
  -3   5   1       43.63       83.17      5.20 o
  -2   5   1     5740.35     6104.54     48.60 o
  -1   5   1     9069.82     9354.35     70.74 o
   0   5   1     1350.99     1244.19     14.39 o
   1   5   1    13853.69    14028.68    103.14 o
   2   5   1     4973.27     4933.81     36.50 o
   3   5   1    23165.81    22774.31    164.50 o
   4   5   1     4062.57     4143.45     37.94 o
   5   5   1     8459.98     8135.20     64.65 o
   6   5   1     1398.16     1436.49     18.91 o
   7   5   1      159.26      175.92     10.10 o
   8   5   1      316.72      312.79     13.27 o
   9   5   1     2864.36     2533.65     30.31 o
  10   5   1      890.74      828.31     18.79 o
  11   5   1      387.08      380.56     14.23 o
  12   5   1      936.04      873.99     20.44 o
  13   5   1     1774.95     1779.40     29.85 o
  14   5   1        6.20       16.54     11.12 o
  15   5   1     2997.37     2944.71     54.06 o
  16   5   1      324.61      327.96     20.19 o
  17   5   1        3.13       -5.49     15.45 o
  18   5   1     1483.81     1368.29     51.55 o
  19   5   1       96.94       88.90     20.14 o
  20   5   1        4.91      -18.87     18.87 o
  21   5   1       19.54       17.93     24.00 o
  22   5   1      434.03      457.96     30.11 o
  23   5   1        2.00        3.50     24.49 o
  24   5   1       39.16       44.02     33.96 o
 -24   6   1      159.16      355.93    136.55 o
 -23   6   1       23.55       26.46     26.35 o
 -22   6   1      323.77      339.11     29.53 o
 -21   6   1      538.97      523.10     30.57 o
 -20   6   1       33.07        9.92     20.72 o
 -19   6   1      263.73      337.54     24.63 o
 -18   6   1     1953.10     1966.35     53.80 o
 -17   6   1      201.59      201.88     19.95 o
 -16   6   1      310.43      269.38     20.00 o
 -15   6   1     2661.60     2928.39     46.31 o
 -14   6   1      158.91      201.56     15.01 o
 -13   6   1      129.13      141.02     13.25 o
 -12   6   1      264.48      328.07     15.14 o
 -11   6   1     1345.88     1328.28     23.36 o
 -10   6   1        3.58        9.30      8.12 o
  -9   6   1     3849.65     4071.26     39.29 o
  -8   6   1    10006.85     9366.36     72.02 o
  -7   6   1      181.55      280.32      9.24 o
  -6   6   1     8978.18     8913.61     67.66 o
  -5   6   1     2554.55     2221.31     24.91 o
  -4   6   1     1667.39     1661.88     17.84 o
  -3   6   1     2029.79     1941.07     19.28 o
  -2   6   1     1898.34     1692.07     17.54 o
  -1   6   1      641.99      559.04     10.36 o
   0   6   1     4862.79     4486.77     38.05 o
   1   6   1     4353.76     4175.50     36.03 o
   2   6   1     2069.50     2288.70     23.30 o
   3   6   1       36.27       45.44      4.99 o
   4   6   1      446.15      554.04     14.02 o
   5   6   1     5347.23     5358.08     46.46 o
   6   6   1      493.00      443.33     14.98 o
   7   6   1     9475.34     9322.86     75.27 o
   8   6   1     3168.05     2718.10     33.41 o
   9   6   1        7.67        4.73      6.85 o
  10   6   1     2958.93     2669.30     39.57 o
  11   6   1     2197.19     2041.40     37.88 o
  12   6   1      769.91      874.95     21.22 o
  13   6   1     1009.66     1074.42     27.23 o
  14   6   1     4354.53     4920.05     57.67 o
  15   6   1      956.14     1007.02     26.86 o
  16   6   1       28.67       50.72     16.02 o
  17   6   1     2178.33     2336.83     58.55 o
  18   6   1      660.25      596.66     43.40 o
  19   6   1      680.21      617.10     29.00 o
  20   6   1       76.32       61.22     21.83 o
  21   6   1       12.85        3.52     22.47 o
  22   6   1      221.19      293.11     35.31 o
  23   6   1      431.75      410.95     32.75 o
  24   6   1      633.37      645.97     55.88 o
 -24   7   1      148.70      114.08     87.94 o
 -23   7   1      715.67      696.55     49.22 o
 -22   7   1       34.84       25.03     25.60 o
 -21   7   1      101.81      121.10     25.13 o
 -20   7   1        7.47       30.74     21.96 o
 -19   7   1      670.17      639.86     29.39 o
 -18   7   1        5.28       -8.39     18.50 o
 -17   7   1     4397.30     4771.83     92.28 o
 -16   7   1      267.66      252.06     21.16 o
 -15   7   1       76.10       69.81     18.07 o
 -14   7   1      471.12      419.25     23.25 o
 -13   7   1     2669.72     2553.54     48.85 o
 -12   7   1        3.05      -10.04     10.04 o
 -11   7   1     4500.33     4326.94     44.51 o
 -10   7   1     2136.19     2124.29     26.16 o
  -9   7   1        3.79       13.65      7.52 o
  -8   7   1     1971.40     2004.15     22.32 o
  -7   7   1     3893.55     4379.22     37.32 o
  -6   7   1      897.13      829.43     13.69 o
  -5   7   1        4.05       -5.26      5.26 o
  -4   7   1      261.59      161.37      6.65 o
  -3   7   1      802.89      754.36     13.24 o
  -2   7   1     1702.55     1527.49     32.04 o
  -1   7   1     8752.72     8965.53     70.31 o
   0   7   1     9318.03     9277.12     72.45 o
   1   7   1     1258.41     1115.22     15.69 o
   2   7   1    12657.33    13045.86     98.96 o
   3   7   1     3082.89     2514.53     24.73 o
   4   7   1      946.30      726.08     14.04 o
   5   7   1    16310.89    16436.30    124.11 o
   6   7   1       35.73       76.99      7.79 o
   7   7   1      483.54      558.98     20.29 o
   8   7   1      365.62      402.90     13.86 o
   9   7   1     2959.64     3093.94     32.51 o
  10   7   1     2680.76     2856.36     47.51 o
  11   7   1       65.50       41.09      9.70 o
  12   7   1     4578.88     4808.09     51.79 o
  13   7   1       66.97       94.66     12.87 o
  14   7   1     1765.27     1662.42     30.20 o
  15   7   1      642.28      601.44     20.95 o
  16   7   1     5707.60     5834.18     69.07 o
  17   7   1      995.46     1017.26     29.66 o
  18   7   1     1352.01     1332.43     47.61 o
  19   7   1      794.50      826.09     49.16 o
  20   7   1        9.74       33.01     22.96 o
  21   7   1      617.79      747.64     34.39 o
  22   7   1      105.33      109.99     27.48 o
  23   7   1       59.60       59.41     30.39 o
  24   7   1      189.21      280.41     60.88 o
 -23   8   1       39.17       96.93     45.17 o
 -22   8   1       45.58       35.71     30.64 o
 -21   8   1      307.48      270.42     31.34 o
 -20   8   1      148.10       93.30     27.02 o
 -19   8   1      345.73      270.78     28.61 o
 -18   8   1     1881.45     1855.14     43.24 o
 -17   8   1      258.15      286.86     22.10 o
 -16   8   1     3056.25     3075.04     51.72 o
 -15   8   1     7288.17     7509.83     76.34 o
 -14   8   1      247.28      185.36     15.97 o
 -13   8   1      481.43      479.01     27.84 o
 -12   8   1     1131.02     1212.75     25.18 o
 -11   8   1     4537.39     4590.34     47.43 o
 -10   8   1      769.19      900.89     21.28 o
  -9   8   1     5190.63     5113.72     46.73 o
  -8   8   1     1845.09     1789.44     23.65 o
  -7   8   1     1580.07     1589.93     21.62 o
  -6   8   1      808.38      696.00     16.37 o
  -5   8   1      261.25      240.05      8.19 o
  -4   8   1       36.22       44.84      6.05 o
  -3   8   1     1197.49     1418.94     18.45 o
  -2   8   1     4477.28     4366.42     37.99 o
  -1   8   1     2782.45     2349.16     27.77 o
   0   8   1     7974.22     8578.94     68.74 o
   1   8   1    15024.86    15415.95    116.30 o
   2   8   1     3619.65     3521.95     33.94 o
   3   8   1      204.69      164.88      9.51 o
   4   8   1    15009.80    15130.49    103.88 o
   5   8   1       83.37       76.86      7.57 o
   6   8   1       89.40       99.60     10.03 o
   7   8   1     3765.80     3515.87     36.75 o
   8   8   1     1743.43     1611.91     23.79 o
   9   8   1       66.98       89.28      9.93 o
  10   8   1     2900.33     2829.17     32.53 o
  11   8   1       28.33       12.18     10.38 o
  12   8   1        4.87       -2.83     10.84 o
  13   8   1      136.85      118.55     14.01 o
  14   8   1     1049.23     1340.82     28.17 o
  15   8   1     3299.76     3447.65     50.42 o
  16   8   1      425.46      344.77     21.71 o
  17   8   1     3122.96     3434.51     73.16 o
  18   8   1      838.78      827.23     29.57 o
  19   8   1       43.31       14.37     20.03 o
  20   8   1     1088.26     1108.65     38.78 o
  21   8   1       22.29       32.22     27.72 o
  22   8   1        5.01       38.19     32.81 o
  23   8   1       31.09      119.67     57.29 o
 -23   9   1     1409.19     1572.17    124.78 o
 -22   9   1      157.83      228.64     61.45 o
 -21   9   1       41.69       31.79     31.58 o
 -20   9   1      471.20      481.68     38.07 o
 -19   9   1      629.45      680.49     37.28 o
 -18   9   1        6.64       37.66     22.63 o
 -17   9   1     1752.81     1862.37     48.91 o
 -16   9   1      379.07      315.43     24.73 o
 -15   9   1      511.14      581.06     24.52 o
 -14   9   1      313.50      294.77     20.37 o
 -13   9   1     2124.42     2042.89     35.78 o
 -12   9   1       16.96       14.19     13.22 o
 -11   9   1      253.33      233.25     15.64 o
 -10   9   1      614.78      670.71     18.28 o
  -9   9   1     4188.21     4285.75     44.84 o
  -8   9   1      673.57      711.03     17.76 o
  -7   9   1     2533.37     2227.76     37.66 o
  -6   9   1     2809.97     2663.07     29.51 o
  -5   9   1        2.83        0.01      7.16 o
  -4   9   1     7516.55     7089.41     55.30 o
  -3   9   1     2192.31     2013.59     24.08 o
  -2   9   1     4295.73     4112.72     40.45 o
  -1   9   1      954.71      823.58     21.01 o
   0   9   1     2160.37     2444.61     29.79 o
   1   9   1      192.96      210.64     10.54 o
   2   9   1     2918.88     3127.30     35.45 o
   3   9   1     4625.40     4922.10     49.19 o
   4   9   1       61.75       27.89      8.72 o
   5   9   1      684.35      640.03     15.18 o
   6   9   1     1590.87     1644.72     22.38 o
   7   9   1      238.57      276.33     14.78 o
   8   9   1     1220.66     1285.03     24.13 o
   9   9   1      574.79      629.30     21.34 o
  10   9   1      787.86      685.94     18.98 o
  11   9   1       67.16      102.47     12.96 o
  12   9   1     3961.92     4229.27     58.73 o
  13   9   1      178.00      133.77     15.87 o
  14   9   1     1160.70     1119.18     29.28 o
  15   9   1        5.14       11.22     16.53 o
  16   9   1     3643.25     3626.94     53.92 o
  17   9   1       24.85       17.58     23.29 o
  18   9   1       19.33        3.02     21.41 o
  19   9   1     1103.65     1082.83     53.87 o
  20   9   1     1109.87     1174.33     56.59 o
  21   9   1      453.99      374.98     36.89 o
  22   9   1      311.00      343.55     50.17 o
 -21  10   1      304.83      261.46     50.42 o
 -20  10   1      354.63      374.86     41.04 o
 -19  10   1       52.58       72.83     34.58 o
 -18  10   1      348.13      421.63     38.65 o
 -17  10   1      497.98      514.22     38.69 o
 -16  10   1      640.53      658.02     39.46 o
 -15  10   1     1395.88     1556.67     45.18 o
 -14  10   1      303.52      330.47     25.34 o
 -13  10   1      915.60      967.54     32.20 o
 -12  10   1       10.44        8.43     18.21 o
 -11  10   1     1678.52     1856.62     57.96 o
 -10  10   1        6.55      -16.09     16.09 o
  -9  10   1      254.64      192.95     17.30 o
  -8  10   1      646.17      623.35     21.90 o
  -7  10   1      651.60      652.54     26.69 o
  -6  10   1      214.86      206.62     15.76 o
  -5  10   1     5107.71     5339.03     56.32 o
  -4  10   1       30.02       35.37     10.79 o
  -3  10   1       44.05       41.85     15.63 o
  -2  10   1     1888.94     1871.75     31.65 o
  -1  10   1     6252.70     6392.21     69.99 o
   0  10   1     5161.48     5002.80     57.39 o
   1  10   1     1002.38      869.48     22.22 o
   2  10   1      413.16      367.90     17.95 o
   3  10   1      223.26      256.87     16.46 o
   4  10   1     1991.50     1977.25     31.72 o
   5  10   1     2508.73     2627.57     34.30 o
   6  10   1        9.68        8.34      9.64 o
   7  10   1       27.60       38.76      9.18 o
   8  10   1     2861.16     2877.06     35.57 o
   9  10   1      555.42      597.34     19.37 o
  10  10   1      713.79      709.13     21.49 o
  11  10   1     2021.09     2109.58     33.21 o
  12  10   1      642.51      700.53     25.16 o
  13  10   1        7.41       -2.10     16.62 o
  14  10   1     2391.32     2654.45     49.06 o
  15  10   1      356.90      404.78     26.06 o
  16  10   1       89.51      110.81     22.60 o
  17  10   1       84.50       69.15     26.59 o
  18  10   1      742.63      729.65     39.81 o
  19  10   1      268.69      236.42     49.67 o
  20  10   1      814.75      845.36     43.00 o
  21  10   1      282.14      246.04     41.71 o
 -20  11   1        5.12       12.00     45.47 o
 -19  11   1      282.09      269.44     41.39 o
 -18  11   1       14.34      -33.00     33.00 o
 -17  11   1     1766.69     1811.48    113.51 o
 -16  11   1      444.96      399.93     37.36 o
 -15  11   1       56.01       38.54     24.24 o
 -14  11   1      565.30      529.74     30.29 o
 -13  11   1     5284.40     5385.35     75.80 o
 -12  11   1     2691.75     2825.98     52.22 o
 -11  11   1      604.69      630.23     29.13 o
 -10  11   1      570.28      575.25     27.60 o
  -9  11   1       90.07       69.24     17.07 o
  -8  11   1     1177.60     1152.01     29.51 o
  -7  11   1     2018.10     2127.79     37.92 o
  -6  11   1       34.31       27.00     12.77 o
  -5  11   1       21.52        8.45     12.24 o
  -4  11   1       34.50       34.49     12.45 o
  -3  11   1      982.89      943.69     22.84 o
  -2  11   1      410.07      344.46     21.82 o
  -1  11   1     3858.17     3938.81     56.51 o
   0  11   1     4957.66     5045.19     66.13 o
   1  11   1       78.17       73.18     16.66 o
   2  11   1     2142.51     2291.38     41.95 o
   3  11   1     1922.99     1847.40     38.20 o
   4  11   1      100.38      103.94     19.24 o
   5  11   1       15.17      -14.69     17.26 o
   6  11   1     2300.57     2255.97     47.58 o
   7  11   1      471.33      486.10     27.39 o
   8  11   1       61.91       81.58     21.09 o
   9  11   1     1118.00     1178.77     37.77 o
  10  11   1     3420.43     3526.88     63.42 o
  11  11   1        0.63       -7.54     19.40 o
  12  11   1     2623.61     2811.99     79.63 o
  13  11   1      225.25      208.20     27.21 o
  14  11   1      129.55      129.17     27.06 o
  15  11   1      703.83      574.43     33.62 o
  16  11   1      354.65      306.59     30.80 o
  17  11   1        4.93       -8.63     40.48 o
  18  11   1       48.64       87.76     35.30 o
  19  11   1      483.40      510.69     62.43 o
  20  11   1      102.47      122.47     57.91 o
 -19  12   1      787.42      599.99     72.58 o
 -18  12   1       78.68       27.16     38.02 o
 -17  12   1       25.09       23.89     35.12 o
 -16  12   1      511.38      465.24     41.81 o
 -15  12   1      236.95      280.60     36.85 o
 -14  12   1       41.13       51.28     25.98 o
 -13  12   1      392.14      362.80     29.20 o
 -12  12   1      235.59      289.29     26.00 o
 -11  12   1      598.95      589.83     35.16 o
 -10  12   1        9.54       -2.48     23.82 o
  -9  12   1     4619.43     4844.01     70.43 o
  -8  12   1     2257.78     2182.73     46.19 o
  -7  12   1       76.73       49.57     20.34 o
  -6  12   1     2074.66     2162.70     42.97 o
  -5  12   1     2156.36     2212.04     38.89 o
  -4  12   1      700.96      658.97     23.73 o
  -3  12   1      248.73      204.95     18.95 o
  -2  12   1     2472.00     2638.43     47.45 o
  -1  12   1     1177.43     1121.64     32.28 o
   0  12   1     3811.52     3971.46     59.01 o
   1  12   1       10.80       14.24     17.13 o
   2  12   1      286.10      248.52     21.76 o
   3  12   1       27.63       24.39     18.40 o
   4  12   1       57.90       62.71     19.25 o
   5  12   1     2066.86     2171.23     50.15 o
   6  12   1      345.08      372.95     25.09 o
   7  12   1     1493.34     1497.66     65.01 o
   8  12   1     3776.97     3863.78     67.41 o
   9  12   1      359.81      364.33     32.40 o
  10  12   1     3257.22     3204.57     68.29 o
  11  12   1     1780.30     1706.83     48.88 o
  12  12   1        1.35       -4.63     23.64 o
  13  12   1      957.08      926.90     40.41 o
  14  12   1     1191.76     1361.17     46.58 o
  15  12   1       74.12       40.49     32.26 o
  16  12   1       47.70       54.30     35.21 o
  17  12   1      366.46      400.88     49.48 o
  18  12   1      391.92      427.36    146.17 o
  19  12   1      175.84       62.98    128.34 o
 -17  13   1      109.99      141.84     62.87 o
 -16  13   1      193.58      148.06     41.07 o
 -15  13   1      136.23      181.22     35.59 o
 -14  13   1      159.37      120.82     33.80 o
 -13  13   1      263.97      227.60     35.48 o
 -12  13   1      140.05       99.24     29.09 o
 -11  13   1      264.96      265.73     34.06 o
 -10  13   1      327.67      225.30     31.37 o
  -9  13   1      500.42      514.75     54.29 o
  -8  13   1      151.57      136.09     25.06 o
  -7  13   1      669.82      705.22     32.95 o
  -6  13   1        3.36      -20.69     20.69 o
  -5  13   1     1609.21     1571.87     35.31 o
  -4  13   1       38.61       17.82     17.84 o
  -3  13   1     1929.09     2016.19     46.81 o
  -2  13   1        4.56       27.23     20.48 o
  -1  13   1     2171.28     2129.26     50.49 o
   0  13   1       29.73       19.03     20.19 o
   1  13   1        1.21       -9.93     19.53 o
   2  13   1      119.07       70.83     21.95 o
   3  13   1     2039.93     2066.99     45.54 o
   4  13   1        1.14      -20.21     20.21 o
   5  13   1       49.62       32.70     21.29 o
   6  13   1      105.43       93.10     29.58 o
   7  13   1     3378.34     3540.90     75.54 o
   8  13   1        4.28       13.22     23.25 o
   9  13   1      621.87      726.93     34.21 o
  10  13   1       26.08       74.04     29.21 o
  11  13   1      112.03      213.39     32.65 o
  12  13   1      656.01      672.67     43.14 o
  13  13   1      611.36      515.98     38.41 o
  14  13   1      197.30      157.09     33.77 o
  15  13   1        3.03       17.69     33.16 o
  16  13   1      369.75      278.95     41.46 o
  17  13   1       17.25       25.80     56.16 o
  18  13   1       95.71      -73.68     86.75 o
 -16  14   1       35.22        0.00     79.62 o
 -15  14   1      795.35      819.27     54.72 o
 -14  14   1      267.81      250.40     39.06 o
 -13  14   1      328.52      372.70     39.53 o
 -12  14   1      784.84      880.30     47.51 o
 -11  14   1       23.81       35.84     33.89 o
 -10  14   1        2.07       42.23     32.97 o
  -9  14   1      515.88      557.16     38.91 o
  -8  14   1       76.12       80.23     27.56 o
  -7  14   1        3.59        3.14     25.26 o
  -6  14   1        2.91      -23.78     23.78 o
  -5  14   1      133.43       91.56     21.39 o
  -4  14   1      485.85      447.70     26.18 o
  -3  14   1      589.85      692.92     29.44 o
  -2  14   1      351.65      385.21     26.08 o
  -1  14   1      271.19      223.75     26.46 o
   0  14   1       52.47       19.89     23.51 o
   1  14   1     1822.77     1832.73     45.45 o
   2  14   1       74.37        9.78     23.92 o
   3  14   1      138.74      104.92     22.02 o
   4  14   1      851.18      818.24     51.56 o
   5  14   1      191.54      154.44     26.43 o
   6  14   1       32.53        5.98     24.19 o
   7  14   1      172.44      180.57     28.03 o
   8  14   1       45.45       32.84     27.81 o
   9  14   1        7.03       10.49     27.41 o
  10  14   1      113.05      111.04     33.34 o
  11  14   1       44.96       58.94     33.85 o
  12  14   1       38.25       43.59     30.78 o
  13  14   1       19.62       -9.20     30.69 o
  14  14   1       16.24       17.30     35.06 o
  15  14   1      936.10      968.20     55.87 o
  16  14   1      247.09      264.72     63.34 o
 -14  15   1      427.31      438.50     98.63 o
 -13  15   1       72.46       70.32     45.11 o
 -12  15   1       14.42        3.77     39.04 o
 -11  15   1      414.54      314.38     41.19 o
 -10  15   1      102.54       57.47     35.84 o
  -9  15   1      122.14      129.15     35.68 o
  -8  15   1      147.81      144.34     35.63 o
  -7  15   1     1866.41     1615.14     48.44 o
  -6  15   1      618.20      630.65     36.95 o
  -5  15   1      214.40      244.35     26.74 o
  -4  15   1     1311.96     1498.52     62.79 o
  -3  15   1       41.41       52.90     24.35 o
  -2  15   1       11.26       16.54     23.42 o
  -1  15   1      321.76      330.79     31.25 o
   0  15   1      574.26      577.14     34.62 o
   1  15   1      299.32      253.26     30.52 o
   2  15   1      601.98      534.54     36.55 o
   3  15   1        6.58      -19.52     23.03 o
   4  15   1       46.27        6.62     26.82 o
   5  15   1      823.51      891.42     40.02 o
   6  15   1        2.87      -12.68     27.49 o
   7  15   1       48.26       70.75     29.56 o
   8  15   1       61.04       74.34     30.41 o
   9  15   1      252.30      233.16     38.50 o
  10  15   1       47.72       50.36     36.59 o
  11  15   1        1.09       -5.62     36.44 o
  12  15   1       20.73        0.36     34.09 o
  13  15   1       11.17       -4.29     38.76 o
  14  15   1      347.82      252.87     70.54 o
 -11  16   1       22.60      -71.30    110.52 o
 -10  16   1       52.00       33.29     54.03 o
  -9  16   1       25.21       25.99     37.35 o
  -8  16   1     1151.36     1175.94     68.87 o
  -7  16   1        9.59       29.78     32.84 o
  -6  16   1     1350.74     1421.73     72.03 o
  -5  16   1     1228.02     1146.94     45.92 o
  -4  16   1      206.83      213.18     29.43 o
  -3  16   1      611.25      609.76     51.36 o
  -2  16   1       55.71      -12.10     25.75 o
  -1  16   1        5.35      -14.98     25.95 o
   0  16   1       50.34       43.71     29.60 o
   1  16   1      233.50      194.75     32.49 o
   2  16   1       25.65      -15.85     25.52 o
   3  16   1       55.11       -7.83     25.75 o
   4  16   1       10.82      -29.11     29.89 o
   5  16   1      476.51      403.91     36.60 o
   6  16   1       28.46       -9.26     31.27 o
   7  16   1      335.85      336.51     37.02 o
   8  16   1      315.20      369.11     38.78 o
   9  16   1        1.20        5.78     39.51 o
  10  16   1       22.72      -38.05     72.25 o
  11  16   1      398.54      375.74     83.53 o
  12  16   1      120.87       77.23     61.61 o
  -7  17   1       70.43      -32.07     99.23 o
  -6  17   1       41.77      -18.57     54.18 o
  -5  17   1      429.34      451.20     53.51 o
  -4  17   1        4.24      -33.58     33.58 o
  -3  17   1      173.85      157.05     31.43 o
  -2  17   1      822.10      707.78     38.19 o
  -1  17   1      171.03      180.34     31.82 o
   0  17   1        6.77       -3.84     29.39 o
   1  17   1       11.47      -32.19     32.19 o
   2  17   1       12.51        8.16     29.17 o
   3  17   1      261.33      238.66     37.07 o
   4  17   1       94.60       30.49     34.95 o
   5  17   1      522.40      565.23     74.15 o
   6  17   1        1.31        0.84     54.50 o
   7  17   1        0.35      -13.49     55.54 o
   8  17   1       48.06      -21.39    112.89 o
   9  17   1      192.29      248.36    131.91 o
 -25   0   2      877.78      916.72     57.18 o
 -24   0   2      376.92      476.13     45.24 o
 -23   0   2      328.40      365.07     40.77 o
 -22   0   2      789.08      588.90     43.27 o
 -21   0   2      547.86      650.10    100.01 o
 -20   0   2       15.08        2.72     24.37 o
 -19   0   2      291.19      274.38     29.63 o
 -18   0   2     1600.12     1522.24     49.76 o
 -17   0   2     3212.68     3442.22     72.72 o
 -16   0   2     1102.97     1105.67     39.14 o
 -15   0   2     7195.27     7154.08    116.17 o
 -14   0   2     2042.45     1963.94     47.64 o
 -13   0   2     4810.66     4131.50     73.05 o
 -12   0   2     1762.74     1677.77     52.97 o
 -11   0   2    23637.48    21524.65    276.73 o
 -10   0   2     1068.65     1168.91     31.21 o
  -9   0   2        1.33       95.78     11.80 o
  -8   0   2     2845.57     2602.28     45.67 o
  -7   0   2     6922.04     7009.91     96.64 o
  -6   0   2     2810.18     2813.93     39.43 o
  -5   0   2     3987.51     4190.93     52.48 o
  -4   0   2   114550.72   116265.16   1224.60 o
  -3   0   2    27309.25    27181.84    261.06 o
  -2   0   2     4111.25     4065.05     47.06 o
  -1   0   2    23451.94    25126.36    218.89 o
   0   0   2     6266.96     5984.25     54.47 o
   1   0   2     1225.71     1348.73     36.68 o
   2   0   2    20334.32    18551.79    198.32 o
   3   0   2    86553.90    88166.03    925.05 o
   4   0   2     3568.86     3067.23     39.47 o
   5   0   2     2566.46     2903.76     38.87 o
   6   0   2     3452.14     3718.61     48.52 o
   7   0   2     5307.36     6090.63     74.82 o
   8   0   2     7572.10     6634.62     81.65 o
   9   0   2     6534.29     7311.90     90.09 o
  10   0   2     3433.12     3626.47     52.77 o
  11   0   2      805.47      702.85     31.05 o
  12   0   2     2596.02     2682.36     45.25 o
  13   0   2     4350.27     4490.13     66.01 o
  14   0   2      474.58      380.93     35.42 o
  15   0   2       95.00      150.09     20.06 o
  16   0   2    17458.23    17906.80    245.64 o
  17   0   2       32.23       58.06     23.57 o
  18   0   2     2316.84     2236.33     60.23 o
  19   0   2     9881.48    10019.61    248.36 o
  20   0   2      274.54      304.72     41.57 o
  21   0   2      201.66      196.28     31.46 o
  22   0   2     1207.57     1092.34     67.16 o
  23   0   2      333.03      413.25     41.51 o
  24   0   2     1729.76     1645.03    194.89 o
  25   0   2      110.96      158.05     92.69 o
 -25   1   2      150.91       74.87     65.36 o
 -24   1   2     1227.80     1256.67     41.88 o
 -23   1   2      947.86      957.24     38.62 o
 -22   1   2     1802.65     1974.35     48.10 o
 -21   1   2      627.71      693.28     30.12 o
 -20   1   2       22.01       20.68     18.00 o
 -19   1   2     1342.28     1425.34     35.69 o
 -18   1   2      236.48      231.81     19.30 o
 -17   1   2     2779.81     2707.08     44.92 o
 -16   1   2      383.60      343.75     23.29 o
 -15   1   2     3920.18     3694.54     50.69 o
 -14   1   2       56.50       86.92     12.96 o
 -13   1   2    14725.46    14698.81    141.38 o
 -12   1   2      765.85      761.32     23.56 o
 -11   1   2     2742.78     2886.69     36.61 o
 -10   1   2      864.99      753.20     15.70 o
  -9   1   2    11016.11     9887.58     87.76 o
  -8   1   2     3610.79     3304.35     34.68 o
  -7   1   2     3456.89     3257.90     31.57 o
  -6   1   2     3353.36     2865.39     30.10 o
  -5   1   2    15416.45    14558.50    130.35 o
  -4   1   2     1112.35      838.37     16.11 o
  -3   1   2    17989.38    18089.74    130.54 o
  -2   1   2       81.64      104.54      3.92 o
  -1   1   2    25325.79    25126.92    169.28 o
   0   1   2       16.55       35.22      2.27 o
   1   1   2    31880.08    33537.17    234.93 o
   2   1   2    25495.74    25751.88    182.25 o
   3   1   2      365.49      267.91      6.23 o
   4   1   2      356.03      426.45      8.75 o
   5   1   2     4920.71     4514.32     39.51 o
   6   1   2      239.62      283.47      8.00 o
   7   1   2     2867.20     2693.25     27.80 o
   8   1   2      772.79      614.49     12.67 o
   9   1   2     3664.19     3658.94     36.82 o
  10   1   2    11530.61    10163.10     85.81 o
  11   1   2     3646.60     3396.13     36.66 o
  12   1   2    10033.41    10318.28     89.04 o
  13   1   2     2381.45     2578.51     36.81 o
  14   1   2     2318.68     2277.14     33.73 o
  15   1   2     4956.42     5188.78     64.29 o
  16   1   2     5956.88     6189.06     98.05 o
  17   1   2     3043.30     2972.35     57.09 o
  18   1   2     2833.75     2808.40     48.10 o
  19   1   2       25.56       51.76     17.43 o
  20   1   2     4159.83     4209.01     69.71 o
  21   1   2       96.98      142.41     21.37 o
  22   1   2      229.41      256.45     43.19 o
  23   1   2      226.58      299.11     27.18 o
  24   1   2     1367.59     1285.54     41.81 o
  25   1   2       35.81       65.10     62.95 o
 -25   2   2      248.97      357.69     80.81 o
 -24   2   2      952.43     1016.26     44.20 o
 -23   2   2      463.03      428.30     29.79 o
 -22   2   2        0.00       -7.08     20.93 o
 -21   2   2     2081.88     2226.65     47.22 o
 -20   2   2      675.97      713.86     29.43 o
 -19   2   2       77.25       66.54     17.46 o
 -18   2   2       27.94       29.48     15.32 o
 -17   2   2      202.93      202.35     17.68 o
 -16   2   2     2879.42     2867.30     45.01 o
 -15   2   2     2244.80     2287.33     38.30 o
 -14   2   2     1692.34     1794.92     32.51 o
 -13   2   2     2405.91     2302.75     36.81 o
 -12   2   2      106.69      196.31     11.10 o
 -11   2   2     9786.27     9063.94     83.89 o
 -10   2   2     3443.31     4048.74     43.06 o
  -9   2   2      147.72      114.24      7.94 o
  -8   2   2     1287.87     1329.13     18.30 o
  -7   2   2     6387.79     6158.53     53.35 o
  -6   2   2      291.18      210.35      7.86 o
  -5   2   2     2533.41     2468.71     22.84 o
  -4   2   2     1056.81      930.16     12.35 o
  -3   2   2    20991.99    20949.49    150.03 o
  -2   2   2     6324.65     6736.67     48.32 o
  -1   2   2    45510.48    47434.18    353.84 o
   0   2   2      384.63      362.73      6.62 o
   1   2   2    20648.64    21477.70    127.24 o
   2   2   2    12216.20    11063.71     73.21 o
   3   2   2    80536.13    81566.84    515.82 o
   4   2   2    41376.25    41067.36    275.11 o
   5   2   2     2040.35     1965.96     21.22 o
   6   2   2     2506.49     2691.08     27.33 o
   7   2   2     2358.75     2531.41     26.93 o
   8   2   2     7788.38     7966.44     67.90 o
   9   2   2     5120.68     5295.31     49.15 o
  10   2   2      424.78      545.42     13.05 o
  11   2   2     1797.36     2035.79     26.61 o
  12   2   2     7989.56     7623.78     69.35 o
  13   2   2     7412.69     7522.52     74.94 o
  14   2   2     2681.78     2588.00     38.59 o
  15   2   2     2104.83     2296.38     38.95 o
  16   2   2      686.37      742.07     24.49 o
  17   2   2      154.81      140.40     16.64 o
  18   2   2     4753.66     4932.80     67.04 o
  19   2   2     1512.01     1520.88     47.15 o
  20   2   2      196.13      209.06     22.03 o
  21   2   2       74.69       61.10     20.04 o
  22   2   2     1556.28     1398.07     54.92 o
  23   2   2       72.81      118.11     24.30 o
  24   2   2      531.49      465.39     31.65 o
  25   2   2      108.38       60.61     89.13 o
 -25   3   2     1240.75     1187.15    109.33 o
 -24   3   2      172.95      191.57     28.09 o
 -23   3   2     1434.93     1377.88     66.43 o
 -22   3   2      934.73      855.68     34.27 o
 -21   3   2        3.36       -6.37     19.18 o
 -20   3   2       76.67       70.00     20.21 o
 -19   3   2      410.79      352.96     23.41 o
 -18   3   2        6.40        8.99     15.45 o
 -17   3   2      154.90      127.65     16.41 o
 -16   3   2      859.90      838.13     27.14 o
 -15   3   2     3265.03     3113.53     46.09 o
 -14   3   2     3167.34     3216.00     45.60 o
 -13   3   2     5897.89     6143.05     63.63 o
 -12   3   2       77.97      118.53     12.11 o
 -11   3   2     1236.99     1079.53     20.37 o
 -10   3   2        7.95       21.97      7.31 o
  -9   3   2    34855.79    34707.43    266.26 o
  -8   3   2     3170.80     3134.92     32.22 o
  -7   3   2     1279.48     1056.85     13.91 o
  -6   3   2    32015.26    31435.35    225.46 o
  -5   3   2     2421.56     2254.10     23.15 o
  -4   3   2     4034.93     3760.71     31.85 o
  -3   3   2      750.65      737.24     12.17 o
  -2   3   2    26800.14    26741.95    201.93 o
  -1   3   2     5602.79     5792.05     45.83 o
   0   3   2     4822.39     4444.37     38.12 o
   1   3   2    16474.54    16267.04    112.18 o
   2   3   2    43654.45    46373.15    307.28 o
   3   3   2    23976.28    24960.68    169.27 o
   4   3   2     9836.75     9977.58     71.44 o
   5   3   2    12568.13    11666.96     79.19 o
   6   3   2        4.51       11.77      5.21 o
   7   3   2    14436.09    13980.67    111.84 o
   8   3   2     2879.77     2577.25     28.39 o
   9   3   2     1729.64     1804.68     23.43 o
  10   3   2    13563.11    13695.32    112.62 o
  11   3   2     3929.39     4170.87     42.96 o
  12   3   2     2746.19     2692.51     32.62 o
  13   3   2       15.24        4.04     11.60 o
  14   3   2     3818.25     3949.89     48.27 o
  15   3   2       70.58       45.41     13.03 o
  16   3   2      856.47      921.14     36.25 o
  17   3   2      229.83      242.41     21.43 o
  18   3   2     1127.24     1104.79     37.47 o
  19   3   2     1310.40     1198.43     35.16 o
  20   3   2     1508.95     1595.04     39.87 o
  21   3   2        6.34       37.80     20.08 o
  22   3   2      174.40      215.09     25.86 o
  23   3   2       20.85      -21.94     21.94 o
  24   3   2      951.53      917.70     44.95 o
  25   3   2        4.78      -36.84     92.69 o
 -25   4   2      278.70      419.48     86.75 o
 -24   4   2      447.56      520.81     38.13 o
 -23   4   2      397.82      374.52     29.88 o
 -22   4   2        0.95       16.10     21.83 o
 -21   4   2      160.05      146.66     24.98 o
 -20   4   2      488.99      435.57     26.27 o
 -19   4   2       20.20        3.19     17.33 o
 -18   4   2       84.86       64.47     17.01 o
 -17   4   2     2348.53     2522.39     48.05 o
 -16   4   2      709.13      596.56     23.01 o
 -15   4   2        4.90       15.69     12.63 o
 -14   4   2      644.96      592.86     20.68 o
 -13   4   2     3727.92     3325.97     41.63 o
 -12   4   2      628.46      613.10     16.81 o
 -11   4   2     1473.64     1332.92     26.24 o
 -10   4   2      505.44      488.95     12.92 o
  -9   4   2        0.48       -5.54      5.54 o
  -8   4   2    13601.21    13882.39    100.46 o
  -7   4   2     4482.28     5149.90     41.89 o
  -6   4   2      102.03      163.56      7.06 o
  -5   4   2       57.87       27.07      5.29 o
  -4   4   2     3448.99     3622.93     31.53 o
  -3   4   2     1310.50     1133.28     13.27 o
  -2   4   2     1960.05     2218.90     21.62 o
  -1   4   2    43056.65    43779.19    330.50 o
   0   4   2       84.75       15.36      5.33 o
   1   4   2    33998.97    34285.83    245.20 o
   2   4   2    65696.02    67716.52    427.51 o
   3   4   2     7480.14     6760.92     53.01 o
   4   4   2       10.26        4.30      4.75 o
   5   4   2     5393.06     4300.65     37.32 o
   6   4   2     8798.15     9417.37     69.65 o
   7   4   2     3138.41     2804.86     27.00 o
   8   4   2     8495.86     8700.82     79.58 o
   9   4   2     2412.57     2346.98     30.25 o
  10   4   2      165.34      152.54     11.86 o
  11   4   2      125.25      162.29     10.83 o
  12   4   2     3182.98     3130.09     41.03 o
  13   4   2      999.55      965.42     23.59 o
  14   4   2       44.13       50.86     11.19 o
  15   4   2     3438.31     3614.19     55.46 o
  16   4   2      684.98      699.48     24.74 o
  17   4   2      272.09      251.35     20.03 o
  18   4   2     2177.58     2346.26     44.97 o
  19   4   2      631.05      680.75     28.67 o
  20   4   2       63.85       43.55     19.96 o
  21   4   2      416.36      463.72     28.27 o
  22   4   2       42.86       52.35     22.71 o
  23   4   2      225.56      183.63     26.88 o
  24   4   2      188.83      209.37     29.69 o
 -25   5   2        7.53       23.77     76.05 o
 -24   5   2      499.03      577.00     43.86 o
 -23   5   2       54.53       -2.44     23.88 o
 -22   5   2      152.60      155.97     25.49 o
 -21   5   2      383.20      382.91     27.55 o
 -20   5   2       28.60       52.15     20.27 o
 -19   5   2     2401.82     2564.39     65.80 o
 -18   5   2      347.09      338.37     22.66 o
 -17   5   2      615.50      698.29     26.32 o
 -16   5   2        5.98      -17.76     17.76 o
 -15   5   2      551.38      539.90     22.85 o
 -14   5   2      268.09      247.27     16.39 o
 -13   5   2     1005.44     1024.99     23.08 o
 -12   5   2      152.30      207.95     12.77 o
 -11   5   2      877.07      775.51     18.36 o
 -10   5   2      522.96      597.78     12.84 o
  -9   5   2      868.63      821.40     14.44 o
  -8   5   2     3002.42     2904.04     28.20 o
  -7   5   2     3051.92     3140.16     31.29 o
  -6   5   2    10758.64     9502.38     74.50 o
  -5   5   2     4742.01     4006.93     35.65 o
  -4   5   2    11253.75    10960.83     79.22 o
  -3   5   2     7118.96     6096.97     46.75 o
  -2   5   2     4462.09     4458.35     35.56 o
  -1   5   2     4462.61     4589.82     41.12 o
   0   5   2    12224.92    12867.95    102.00 o
   1   5   2     2437.08     2886.83     27.11 o
   2   5   2      771.14      692.65     11.74 o
   3   5   2      203.69      153.37      5.97 o
   4   5   2     8165.34     9001.72     70.16 o
   5   5   2      729.82      660.43     12.63 o
   6   5   2     1018.02      917.67     15.32 o
   7   5   2     3346.74     3514.72     32.46 o
   8   5   2     5380.24     4861.51     42.03 o
   9   5   2      651.49      711.66     15.67 o
  10   5   2     9672.24     9233.29     81.08 o
  11   5   2     1491.37     1435.21     25.11 o
  12   5   2     1669.26     1703.34     28.27 o
  13   5   2     1155.73     1183.35     25.17 o
  14   5   2     3757.93     3937.34     49.35 o
  15   5   2       62.15       52.16     13.14 o
  16   5   2      398.22      401.83     22.23 o
  17   5   2      402.29      395.50     22.50 o
  18   5   2        8.58       10.85     17.30 o
  19   5   2        8.29       12.19     21.79 o
  20   5   2       78.06       68.13     20.71 o
  21   5   2       16.61       56.17     22.50 o
  22   5   2       15.17      -10.98     22.98 o
  23   5   2       26.03       57.59     25.80 o
  24   5   2      487.11      564.65     62.14 o
 -24   6   2       89.99      101.01     43.90 o
 -23   6   2      303.06      308.28     31.15 o
 -22   6   2       47.26       31.18     24.41 o
 -21   6   2       51.92       77.59     23.18 o
 -20   6   2      317.04      323.25     29.06 o
 -19   6   2      141.95      177.54     22.39 o
 -18   6   2      336.95      270.33     22.75 o
 -17   6   2       31.14        6.23     16.88 o
 -16   6   2     1173.30     1174.82     34.81 o
 -15   6   2      672.24      572.29     22.91 o
 -14   6   2     2118.91     2193.96     49.09 o
 -13   6   2     1762.35     1721.05     30.01 o
 -12   6   2      252.48      257.79     14.12 o
 -11   6   2    10158.86    10504.12     86.39 o
 -10   6   2       30.71       36.05      7.53 o
  -9   6   2        0.46       -6.28      6.42 o
  -8   6   2     2192.85     2014.33     24.79 o
  -7   6   2      228.52      234.99      8.59 o
  -6   6   2     1201.38     1231.55     16.08 o
  -5   6   2       34.98        7.62      5.53 o
  -4   6   2     1837.44     1845.98     19.79 o
  -3   6   2      387.91      313.39     11.62 o
  -2   6   2     9170.01     9822.02     67.90 o
  -1   6   2      422.11      357.67     10.55 o
   0   6   2      756.28      965.24     15.53 o
   1   6   2        2.76       10.17      5.34 o
   2   6   2     6977.23     6233.33     51.61 o
   3   6   2     1208.02     1113.75     14.06 o
   4   6   2      187.45      298.26     10.18 o
   5   6   2     2679.37     2390.24     25.89 o
   6   6   2     2394.23     2289.00     25.83 o
   7   6   2       24.66        3.84      6.63 o
   8   6   2     2602.93     2683.66     28.34 o
   9   6   2      406.50      400.80     12.07 o
  10   6   2      257.90      266.51     12.21 o
  11   6   2       59.48       58.58      9.62 o
  12   6   2     1103.12     1088.41     22.34 o
  13   6   2     1648.05     1693.63     28.69 o
  14   6   2      185.63      159.64     13.89 o
  15   6   2      605.98      613.95     21.83 o
  16   6   2      376.71      369.58     22.18 o
  17   6   2      931.59      895.97     29.63 o
  18   6   2      280.46      298.45     23.38 o
  19   6   2      270.92      320.91     25.26 o
  20   6   2        0.17        5.41     20.76 o
  21   6   2      133.19      139.72     24.97 o
  22   6   2       13.65       14.57     24.22 o
  23   6   2       25.24       11.63     29.72 o
  24   6   2       14.44      -51.91     51.91 o
 -23   7   2       29.59       -5.43     33.81 o
 -22   7   2      229.52      228.83     39.88 o
 -21   7   2      191.54      242.50     29.58 o
 -20   7   2      206.90      245.80     26.04 o
 -19   7   2      135.63      141.38     23.15 o
 -18   7   2      275.53      300.16     24.11 o
 -17   7   2      401.65      400.26     26.84 o
 -16   7   2      227.83      203.44     20.64 o
 -15   7   2     2125.24     2279.84     42.52 o
 -14   7   2      690.89      676.71     21.73 o
 -13   7   2       16.92        1.45     11.91 o
 -12   7   2       24.96       23.15     10.66 o
 -11   7   2      752.51      779.37     17.47 o
 -10   7   2     3598.61     3766.20     42.78 o
  -9   7   2     1108.68     1003.17     16.99 o
  -8   7   2      419.23      466.94     11.43 o
  -7   7   2      156.77      208.46      8.86 o
  -6   7   2     4409.70     4540.92     38.00 o
  -5   7   2       52.96       51.93      5.98 o
  -4   7   2     2588.10     2603.50     24.00 o
  -3   7   2     1149.94     1227.18     16.05 o
  -2   7   2       68.48       54.97      6.13 o
  -1   7   2      186.90      228.65     10.78 o
   0   7   2      129.60      166.12      8.17 o
   1   7   2       78.88       61.36      7.05 o
   2   7   2      527.12      593.63     13.29 o
   3   7   2     2529.24     2742.96     27.92 o
   4   7   2     4616.66     4597.98     42.42 o
   5   7   2      313.13      441.32     11.04 o
   6   7   2     1456.56     1381.25     20.18 o
   7   7   2       16.32       29.31      7.63 o
   8   7   2     3005.75     3247.16     34.78 o
   9   7   2      700.11      691.54     15.33 o
  10   7   2      502.32      521.97     15.35 o
  11   7   2       47.72       40.37     10.53 o
  12   7   2      516.29      501.76     17.37 o
  13   7   2      196.26      223.08     14.62 o
  14   7   2       49.25       12.80     12.91 o
  15   7   2       43.82       36.37     13.74 o
  16   7   2      277.70      244.71     17.89 o
  17   7   2      149.35      181.16     19.38 o
  18   7   2       14.56        6.07     17.62 o
  19   7   2       38.65       37.45     19.91 o
  20   7   2      431.83      440.66     29.46 o
  21   7   2        2.15       11.32     28.17 o
  22   7   2       46.24       33.70     26.01 o
  23   7   2       42.51       87.71     32.22 o
 -23   8   2      115.70       97.00     92.69 o
 -22   8   2        7.98        4.61     30.13 o
 -21   8   2      388.09      349.44     33.39 o
 -20   8   2       38.07       66.11     27.05 o
 -19   8   2       27.87       41.95     24.74 o
 -18   8   2       23.30       43.20     23.71 o
 -17   8   2       59.12       63.00     22.51 o
 -16   8   2     1075.87      978.84     35.68 o
 -15   8   2      131.01      134.47     21.25 o
 -14   8   2     2342.22     2421.74     42.63 o
 -13   8   2      143.70      173.54     14.31 o
 -12   8   2     1212.60     1275.89     24.51 o
 -11   8   2      296.70      346.76     13.40 o
 -10   8   2        4.04       19.56      8.85 o
  -9   8   2      254.31      300.48     11.60 o
  -8   8   2      217.63      236.66     10.14 o
  -7   8   2      512.97      562.98     12.58 o
  -6   8   2     1559.91     1733.77     20.84 o
  -5   8   2       66.14       76.97      7.23 o
  -4   8   2      256.87      206.57      8.63 o
  -3   8   2     4245.33     4844.34     41.18 o
  -2   8   2     3785.46     4390.04     39.63 o
  -1   8   2      255.29      303.57     13.64 o
   0   8   2     3007.46     2853.09     31.75 o
   1   8   2     2431.20     2415.32     28.74 o
   2   8   2     2499.70     2408.47     29.12 o
   3   8   2       38.77        7.19      7.54 o
   4   8   2     6425.56     6588.83     54.06 o
   5   8   2       48.25       22.96      6.56 o
   6   8   2        6.10       -0.10      6.70 o
   7   8   2      612.26      665.63     15.60 o
   8   8   2       40.25       43.47      9.23 o
   9   8   2      812.41      827.16     20.88 o
  10   8   2     1331.05     1298.12     22.04 o
  11   8   2       56.84       48.04     11.29 o
  12   8   2     1330.25     1203.86     25.20 o
  13   8   2       16.90        3.03     12.17 o
  14   8   2      157.00      139.07     15.46 o
  15   8   2      424.99      441.40     20.27 o
  16   8   2      388.13      448.98     32.33 o
  17   8   2     1300.95     1343.16     36.94 o
  18   8   2      320.29      391.33     26.92 o
  19   8   2      367.27      363.41     27.94 o
  20   8   2       32.95       96.36     33.42 o
  21   8   2       34.99       81.86     28.97 o
  22   8   2        2.74       -1.26     31.88 o
  23   8   2      265.87      422.81    124.18 o
 -22   9   2       36.87       22.58     92.69 o
 -21   9   2        4.64       30.00     28.81 o
 -20   9   2       44.54        6.73     25.71 o
 -19   9   2      248.37      280.04     28.04 o
 -18   9   2       67.42       59.19     23.41 o
 -17   9   2       37.17       67.81     22.38 o
 -16   9   2     1023.94      976.53     32.84 o
 -15   9   2      509.74      464.34     23.34 o
 -14   9   2      748.09      658.77     23.39 o
 -13   9   2      346.69      350.22     20.44 o
 -12   9   2       52.18       65.21     14.30 o
 -11   9   2        0.94        5.07     11.13 o
 -10   9   2      389.29      400.92     18.32 o
  -9   9   2      618.69      644.84     17.30 o
  -8   9   2      714.30      721.94     20.19 o
  -7   9   2        7.44        7.87      9.30 o
  -6   9   2     1563.97     1556.69     23.90 o
  -5   9   2      185.81      188.33     11.12 o
  -4   9   2      164.25      191.66     11.05 o
  -3   9   2      629.40      544.97     15.19 o
  -2   9   2     1836.14     1904.12     32.80 o
  -1   9   2     2067.70     1732.12     31.99 o
   0   9   2     2959.50     3014.33     38.13 o
   1   9   2     2245.29     1998.50     29.75 o
   2   9   2       75.84       41.93      9.06 o
   3   9   2      231.18      290.95     12.35 o
   4   9   2       62.69       37.94      9.21 o
   5   9   2      615.85      829.07     16.50 o
   6   9   2     1362.88     1398.38     21.06 o
   7   9   2        2.03        0.94      7.50 o
   8   9   2     1116.55     1213.07     24.50 o
   9   9   2      506.17      464.93     17.33 o
  10   9   2      885.70      964.03     21.60 o
  11   9   2      386.65      443.49     17.52 o
  12   9   2      114.59      182.87     19.64 o
  13   9   2     1828.94     2091.52     41.31 o
  14   9   2      234.88      285.64     19.86 o
  15   9   2      862.69      891.20     36.87 o
  16   9   2       48.85       60.83     18.09 o
  17   9   2      373.37      406.51     27.18 o
  18   9   2        0.52       -7.88     21.45 o
  19   9   2        4.28       23.80     23.68 o
  20   9   2       11.08       27.27     27.56 o
  21   9   2       78.41      110.67     31.31 o
  22   9   2       98.94      136.68     45.96 o
 -21  10   2       49.28       72.60     58.49 o
 -20  10   2       23.47      100.62     37.38 o
 -19  10   2       92.20       76.86     34.27 o
 -18  10   2      335.62      286.66     36.62 o
 -17  10   2       91.33      106.47     31.01 o
 -16  10   2       41.52       45.63     28.42 o
 -15  10   2      317.29      329.81     30.95 o
 -14  10   2     2124.50     2277.98     47.68 o
 -13  10   2      234.21      272.27     23.94 o
 -12  10   2     2690.14     2747.10     49.53 o
 -11  10   2     1268.95     1185.81     33.33 o
 -10  10   2       24.00       10.35     14.98 o
  -9  10   2       20.15        4.14     12.78 o
  -8  10   2      659.16      674.46     25.28 o
  -7  10   2     1615.55     1652.65     26.36 o
  -6  10   2       26.63       34.87     10.43 o
  -5  10   2      268.09      274.72     13.36 o
  -4  10   2       24.25        9.26      9.32 o
  -3  10   2       45.83       66.75     10.20 o
  -2  10   2     2792.50     2650.27     36.80 o
  -1  10   2       36.73       14.51     15.12 o
   0  10   2     6165.89     5863.34     72.22 o
   1  10   2      525.19      501.31     16.96 o
   2  10   2      399.35      394.33     16.08 o
   3  10   2      847.62      905.96     34.06 o
   4  10   2     1993.52     2042.97     50.58 o
   5  10   2       40.13       49.39     12.02 o
   6  10   2      306.71      259.53     14.82 o
   7  10   2      601.49      588.66     17.42 o
   8  10   2      521.86      524.49     16.71 o
   9  10   2     1748.50     1944.06     29.98 o
  10  10   2      183.26      207.82     14.85 o
  11  10   2      403.25      305.19     17.05 o
  12  10   2     2377.42     2235.53     40.08 o
  13  10   2      246.69      213.92     18.64 o
  14  10   2      255.05      306.90     21.50 o
  15  10   2       67.51       55.25     18.14 o
  16  10   2        1.70       14.92     21.01 o
  17  10   2       44.35        5.66     25.05 o
  18  10   2      351.51      313.18     31.92 o
  19  10   2       86.77       75.16     30.50 o
  20  10   2        8.41       48.48     35.65 o
  21  10   2       20.61      -40.86     40.86 o
 -20  11   2       58.72       11.88     71.30 o
 -19  11   2       19.60       49.31     36.80 o
 -18  11   2        6.20      -28.54     33.09 o
 -17  11   2       41.16       35.94     32.58 o
 -16  11   2        0.73       30.12     31.00 o
 -15  11   2     1110.32     1174.31     39.18 o
 -14  11   2       52.16       84.03     23.86 o
 -13  11   2       27.85       51.23     22.18 o
 -12  11   2      111.75      125.73     22.63 o
 -11  11   2      731.11      695.99     30.11 o
 -10  11   2      659.36      620.71     51.37 o
  -9  11   2     1952.53     1910.72     43.60 o
  -8  11   2      304.97      328.99     20.66 o
  -7  11   2     1308.18     1392.54     28.11 o
  -6  11   2      235.11      233.62     16.08 o
  -5  11   2      833.82      861.72     22.86 o
  -4  11   2     1168.32     1087.89     28.74 o
  -3  11   2      221.69      260.44     15.85 o
  -2  11   2     1618.83     1642.05     33.15 o
  -1  11   2      623.06      606.00     21.42 o
   0  11   2      425.85      414.20     20.35 o
   1  11   2     2803.16     2986.27     46.72 o
   2  11   2       19.81       -1.70     13.92 o
   3  11   2      694.02      719.79     24.67 o
   4  11   2     6841.03     7092.89     90.48 o
   5  11   2       69.10       48.98     16.10 o
   6  11   2     1093.32     1190.27     41.19 o
   7  11   2       40.53       38.25     19.99 o
   8  11   2      283.24      321.68     25.77 o
   9  11   2      107.17       85.62     22.52 o
  10  11   2      914.99      837.99     34.60 o
  11  11   2      653.70      688.17     29.64 o
  12  11   2      240.45      199.98     24.19 o
  13  11   2      130.75       55.27     25.25 o
  14  11   2       50.21       39.81     27.67 o
  15  11   2      107.99      118.72     30.78 o
  16  11   2       58.95       55.19     29.93 o
  17  11   2      432.65      374.20     45.56 o
  18  11   2       32.78       31.84     61.68 o
  19  11   2        0.17       22.23     68.33 o
  20  11   2      221.62      102.20     82.00 o
 -19  12   2      118.42      159.24     78.43 o
 -18  12   2       11.85       -2.09     37.50 o
 -17  12   2        1.51       -0.32     33.69 o
 -16  12   2       43.39       96.23     34.83 o
 -15  12   2      341.29      240.88     33.13 o
 -14  12   2      232.33      199.95     27.70 o
 -13  12   2       80.39       96.13     25.45 o
 -12  12   2      658.97      592.67     29.32 o
 -11  12   2     1751.85     1692.75     43.20 o
 -10  12   2      110.97      145.16     27.66 o
  -9  12   2       29.28       33.13     20.79 o
  -8  12   2      683.92      658.75     30.61 o
  -7  12   2      185.34      191.12     17.95 o
  -6  12   2        1.87        1.18     14.73 o
  -5  12   2      154.83      204.36     17.23 o
  -4  12   2       46.11       65.19     18.06 o
  -3  12   2      186.15      155.32     17.90 o
  -2  12   2     1797.02     1721.96     35.16 o
  -1  12   2      651.37      671.69     45.48 o
   0  12   2      425.38      374.60     23.82 o
   1  12   2      179.26      102.28     19.43 o
   2  12   2     1052.46      933.24     34.07 o
   3  12   2     5230.02     5482.18     89.41 o
   4  12   2       19.30       -9.29     20.01 o
   5  12   2      642.98      559.23     30.34 o
   6  12   2      117.65       98.31     22.99 o
   7  12   2       10.45       16.31     22.73 o
   8  12   2      176.95      192.04     25.94 o
   9  12   2       74.98       12.76     23.87 o
  10  12   2       51.12       29.37     25.74 o
  11  12   2      642.22      562.27     37.41 o
  12  12   2      682.37      674.45     33.11 o
  13  12   2      349.02      340.93     32.37 o
  14  12   2      769.02      726.27     40.30 o
  15  12   2      226.02      180.87     35.29 o
  16  12   2      652.86      595.56     50.08 o
  17  12   2       65.26       39.29     41.61 o
  18  12   2       18.58      -23.21     52.47 o
  19  12   2      104.38       64.17     92.69 o
 -17  13   2      194.68      163.99     90.31 o
 -16  13   2      112.13       92.07     42.22 o
 -15  13   2       10.11      -31.97     31.97 o
 -14  13   2      884.93      812.63     44.01 o
 -13  13   2     1138.45     1424.43     87.26 o
 -12  13   2        3.16        0.48     31.56 o
 -11  13   2       61.39       93.94     31.86 o
 -10  13   2       76.25       84.15     29.24 o
  -9  13   2        4.40       -5.98     26.71 o
  -8  13   2       65.52       25.57     23.30 o
  -7  13   2      232.22      261.61     27.63 o
  -6  13   2      854.08      864.74     32.94 o
  -5  13   2      483.86      466.80     24.56 o
  -4  13   2      684.88      701.12     27.12 o
  -3  13   2      675.11      736.30     27.44 o
  -2  13   2        6.96        4.31     19.02 o
  -1  13   2      595.81      534.76     28.40 o
   0  13   2       92.87       73.87     21.76 o
   1  13   2     2136.82     2359.59     48.01 o
   2  13   2      599.94      615.74     30.04 o
   3  13   2        2.93       16.38     21.31 o
   4  13   2       66.96       35.60     21.91 o
   5  13   2      665.80      740.89     32.00 o
   6  13   2      511.47      493.66     34.39 o
   7  13   2       15.53      -14.25     24.87 o
   8  13   2       52.16       37.53     26.43 o
   9  13   2      831.47      718.15     37.90 o
  10  13   2       22.43       27.65     27.63 o
  11  13   2      550.37      543.36     36.23 o
  12  13   2       35.20       -6.19     26.17 o
  13  13   2       14.70       21.75     27.66 o
  14  13   2      357.78      380.93     37.33 o
  15  13   2      248.30      291.45     40.19 o
  16  13   2      785.72      777.91     50.07 o
  17  13   2       24.18       38.03     86.75 o
 -15  14   2      253.36      329.29     48.43 o
 -14  14   2        1.92       -3.05     34.91 o
 -13  14   2      586.74      462.17     40.66 o
 -12  14   2      552.12      397.29     41.26 o
 -11  14   2      670.33      635.78     43.18 o
 -10  14   2        2.00       -8.33     31.95 o
  -9  14   2      172.05      127.24     32.71 o
  -8  14   2       79.65       67.50     27.63 o
  -7  14   2      603.83      684.59     35.13 o
  -6  14   2       60.49        1.44     20.87 o
  -5  14   2        3.23       10.34     21.17 o
  -4  14   2      440.74      404.51     26.59 o
  -3  14   2      524.41      407.01     26.73 o
  -2  14   2      583.62      547.33     28.46 o
  -1  14   2      653.59      656.52     32.88 o
   0  14   2      255.24      241.24     27.76 o
   1  14   2      420.22      447.73     34.23 o
   2  14   2      948.89     1078.94     37.80 o
   3  14   2        2.70        6.25     23.95 o
   4  14   2       64.42        5.94     24.25 o
   5  14   2       23.84       29.35     24.89 o
   6  14   2      359.11      261.29     28.37 o
   7  14   2        5.00       -6.23     24.98 o
   8  14   2      367.62      355.04     33.75 o
   9  14   2      369.20      419.01     33.42 o
  10  14   2      342.49      278.75     36.12 o
  11  14   2        0.99      -17.93     31.87 o
  12  14   2      161.72      222.04     41.36 o
  13  14   2      225.94      152.52     33.62 o
  14  14   2      138.58      155.84     38.76 o
  15  14   2      101.08       28.65     55.65 o
  16  14   2        1.46      -14.26     77.24 o
 -14  15   2       53.61      155.67     86.75 o
 -13  15   2     1164.36     1125.94    112.52 o
 -12  15   2      511.94      611.71     60.70 o
 -11  15   2        1.55      -36.24     36.24 o
 -10  15   2      689.81      833.92     89.45 o
  -9  15   2      866.04      988.06     48.55 o
  -8  15   2       28.69        2.51     33.56 o
  -7  15   2      446.99      477.45     35.94 o
  -6  15   2        6.86        1.70     24.23 o
  -5  15   2       21.07       26.98     24.74 o
  -4  15   2      165.13      210.19     27.22 o
  -3  15   2      275.91      226.58     26.94 o
  -2  15   2       16.48      -20.66     23.22 o
  -1  15   2     1570.47     1573.06     41.36 o
   0  15   2      655.06      673.20     35.94 o
   1  15   2     2262.93     2483.90     66.25 o
   2  15   2       42.54       45.96     27.87 o
   3  15   2     1823.04     1739.95     67.10 o
   4  15   2       52.62       59.70     28.04 o
   5  15   2      564.48      614.76     36.66 o
   6  15   2      367.57      414.22     44.20 o
   7  15   2      337.16      321.96     40.20 o
   8  15   2       80.84        9.14     29.29 o
   9  15   2      222.41      184.93     37.99 o
  10  15   2       89.48       44.17     35.28 o
  11  15   2       17.52      -18.97     36.16 o
  12  15   2        0.05      -12.34     39.14 o
  13  15   2       53.60       82.36     69.10 o
 -10  16   2       61.32       67.81     51.31 o
  -9  16   2        1.08        4.36     38.33 o
  -8  16   2       50.24       31.49     36.83 o
  -7  16   2      797.80      858.01     49.20 o
  -6  16   2        0.26       -5.11     31.64 o
  -5  16   2      743.96      731.05     35.81 o
  -4  16   2       12.16       15.17     27.03 o
  -3  16   2       52.95       52.92     26.95 o
  -2  16   2       23.11       48.36     27.01 o
  -1  16   2     1098.77     1159.33     39.75 o
   0  16   2       56.07       29.83     26.54 o
   1  16   2       43.60       17.29     34.37 o
   2  16   2       67.66       81.72     30.63 o
   3  16   2       13.80      -28.07     28.83 o
   4  16   2       13.77      -29.38     29.38 o
   5  16   2        9.06      -20.03     30.57 o
   6  16   2        4.43       20.34     31.60 o
   7  16   2      995.20      996.66     63.42 o
   8  16   2       30.99       38.08     33.83 o
   9  16   2      476.44      548.97     49.68 o
  10  16   2        3.43      -21.64     74.56 o
  11  16   2        5.59       62.98    109.33 o
  12  16   2      672.91      891.25    141.41 o
  -7  17   2        3.35     -104.57    104.57 o
  -6  17   2      431.84      334.16     94.61 o
  -5  17   2      353.82      377.58     44.86 o
  -4  17   2      251.08      234.58     36.76 o
  -3  17   2       66.93       81.26     31.22 o
  -2  17   2      463.46      472.99     36.00 o
  -1  17   2        0.28      -28.45     28.45 o
   0  17   2      745.00      815.20     46.43 o
   1  17   2      787.83      682.55     43.20 o
   2  17   2      150.05      135.26     35.98 o
   3  17   2        9.26      -13.57     33.77 o
   4  17   2      439.91      535.90     48.14 o
   5  17   2       61.92       54.24     54.00 o
   6  17   2      174.75      240.65     66.24 o
   7  17   2       11.73      -13.66     56.30 o
  -2  18   2      112.06      125.96    123.59 o
  -1  18   2      619.93      480.09    131.91 o
   0  18   2       26.12      -80.81    114.08 o
   1  18   2        1.49      -35.65    118.83 o
   2  18   2      501.47      516.93    134.28 o
   3  18   2      360.80      177.06    131.91 o
 -25   1   3      577.82      525.70     60.04 o
 -24   1   3      229.88      244.73     28.75 o
 -23   1   3      442.26      487.23     30.78 o
 -22   1   3        0.26      -16.30     21.18 o
 -21   1   3      519.13      520.59     27.92 o
 -20   1   3      159.40      123.20     20.38 o
 -19   1   3       27.89        9.34     15.84 o
 -18   1   3      106.40       71.44     15.87 o
 -17   1   3      842.50      820.29     41.40 o
 -16   1   3     3980.50     4027.34     70.52 o
 -15   1   3      418.45      445.73     19.84 o
 -14   1   3        8.91        2.42      9.95 o
 -13   1   3      109.70      128.41     12.06 o
 -12   1   3      362.90      361.58     14.84 o
 -11   1   3     1276.27     1213.66     23.42 o
 -10   1   3     3436.72     3319.57     40.95 o
  -9   1   3      192.28      196.67      8.29 o
  -8   1   3       91.90       51.35      7.00 o
  -7   1   3     3891.47     4294.77     40.29 o
  -6   1   3     1183.49     1032.09     15.31 o
  -5   1   3     1486.04     1318.27     15.01 o
  -4   1   3      514.50      467.36      7.63 o
  -3   1   3      602.16      614.00      8.46 o
  -2   1   3    11848.48    11930.46     85.02 o
  -1   1   3      564.94      615.29      7.92 o
   0   1   3     4530.18     4301.99     31.90 o
   1   1   3      728.52      624.61      7.95 o
   2   1   3    48212.30    51179.44    343.08 o
   3   1   3    56826.03    59149.95    415.35 o
   4   1   3    21735.71    22861.40    163.87 o
   5   1   3    27602.44    28125.39    213.84 o
   6   1   3    18822.37    19443.50    150.81 o
   7   1   3       77.34       62.23      6.15 o
   8   1   3     1177.14     1059.43     16.99 o
   9   1   3     3151.97     3316.52     34.78 o
  10   1   3     2751.59     2767.88     31.52 o
  11   1   3       21.77        9.64      7.17 o
  12   1   3      507.72      444.07     13.70 o
  13   1   3        0.67        7.15      8.12 o
  14   1   3       76.34       67.45     10.92 o
  15   1   3      606.46      639.87     29.06 o
  16   1   3       82.17       86.99     15.08 o
  17   1   3      739.19      789.75     31.62 o
  18   1   3       23.47       11.85     15.46 o
  19   1   3      201.99      197.10     20.37 o
  20   1   3       37.40       45.88     18.95 o
  21   1   3       54.00       61.61     20.04 o
  22   1   3      471.18      480.44     50.10 o
  23   1   3       15.85       29.68     22.05 o
  24   1   3      298.86      239.17     32.15 o
  25   1   3       86.92      151.03     68.76 o
 -25   2   3       11.67       38.03     66.55 o
 -24   2   3       64.22       66.78     26.11 o
 -23   2   3      548.41      623.56     33.07 o
 -22   2   3      497.88      484.67     30.71 o
 -21   2   3       14.56      -11.24     18.96 o
 -20   2   3      508.15      454.61     29.41 o
 -19   2   3      449.65      514.91     25.14 o
 -18   2   3      795.01      732.24     33.83 o
 -17   2   3      285.07      284.83     19.01 o
 -16   2   3      960.09      797.41     24.87 o
 -15   2   3      203.31      200.14     15.43 o
 -14   2   3       40.78       34.67     11.10 o
 -13   2   3     2340.60     2224.23     35.13 o
 -12   2   3     2562.87     2354.67     31.25 o
 -11   2   3        6.78       41.15      7.66 o
 -10   2   3       91.20       99.36      7.90 o
  -9   2   3      205.19      200.97      8.85 o
  -8   2   3      495.86      567.40     13.20 o
  -7   2   3     4321.48     4416.65     43.82 o
  -6   2   3     1053.70     1073.27     14.15 o
  -5   2   3     3823.45     3817.91     33.47 o
  -4   2   3      968.56      882.95     13.77 o
  -3   2   3     3807.68     3895.48     32.16 o
  -2   2   3      438.13      482.97      7.37 o
  -1   2   3     3536.82     3510.88     27.19 o
   0   2   3       42.10       50.91      3.49 o
   1   2   3    61089.01    65337.91    381.56 o
   2   2   3    11082.16    10974.71     69.82 o
   3   2   3     8289.25     8721.29     61.97 o
   4   2   3     2654.97     2340.18     20.75 o
   5   2   3    16208.24    16621.84    121.76 o
   6   2   3     2399.01     2679.51     32.56 o
   7   2   3       73.92       63.46      6.25 o
   8   2   3     2294.79     2715.49     29.59 o
   9   2   3     2384.82     2774.76     31.05 o
  10   2   3      822.91      790.79     16.52 o
  11   2   3     3740.39     3352.19     45.64 o
  12   2   3       78.82       83.24     10.34 o
  13   2   3     1909.52     1821.84     31.63 o
  14   2   3       51.95       31.51     10.33 o
  15   2   3      234.12      293.21     17.85 o
  16   2   3      279.83      267.58     18.47 o
  17   2   3       22.33       -2.64     13.82 o
  18   2   3        1.80        4.26     15.43 o
  19   2   3      135.02      117.25     19.59 o
  20   2   3        8.90       -0.48     17.95 o
  21   2   3      427.01      421.92     29.66 o
  22   2   3      135.59      151.75     23.82 o
  23   2   3       34.38       42.92     22.85 o
  24   2   3      243.04      200.58     29.32 o
  25   2   3       44.73       -3.57     89.13 o
 -25   3   3      233.21      234.10     73.68 o
 -24   3   3      531.40      461.83     34.01 o
 -23   3   3       43.07       43.21     24.63 o
 -22   3   3      414.99      379.45     28.20 o
 -21   3   3      174.12      241.76     26.56 o
 -20   3   3       75.35       94.33     20.24 o
 -19   3   3      904.60      880.70     29.59 o
 -18   3   3       21.06       10.98     15.50 o
 -17   3   3       61.00       58.47     15.02 o
 -16   3   3      152.22      106.31     15.30 o
 -15   3   3     6441.10     6523.44     89.90 o
 -14   3   3     1336.53     1213.47     36.08 o
 -13   3   3      312.31      297.81     19.66 o
 -12   3   3      956.26     1088.65     23.09 o
 -11   3   3        7.41       15.14      7.12 o
 -10   3   3       62.35       97.31      8.26 o
  -9   3   3      712.39      709.03     14.76 o
  -8   3   3      876.99      944.73     16.38 o
  -7   3   3      105.86      140.99      6.85 o
  -6   3   3     2092.05     2482.99     24.50 o
  -5   3   3       60.86       25.29      5.09 o
  -4   3   3      816.49      590.50     10.11 o
  -3   3   3      864.44      831.01     10.96 o
  -2   3   3     2153.91     2408.19     23.64 o
  -1   3   3      262.06      208.41      6.60 o
   0   3   3     4590.22     4331.26     36.09 o
   1   3   3    42988.27    43152.39    253.49 o
   2   3   3     3194.40     2976.96     22.26 o
   3   3   3      638.65      799.45     10.50 o
   4   3   3     1500.28     1573.87     16.45 o
   5   3   3     5017.80     5147.26     40.46 o
   6   3   3     3431.25     3691.88     33.50 o
   7   3   3       19.82       52.55      6.10 o
   8   3   3      232.43      279.30      9.99 o
   9   3   3      794.73      721.77     15.10 o
  10   3   3      544.96      624.02     14.66 o
  11   3   3     3208.51     3334.91     37.21 o
  12   3   3      175.41      197.73     11.20 o
  13   3   3      121.97      107.97     10.63 o
  14   3   3     3030.75     2825.92     39.37 o
  15   3   3      645.42      602.99     32.06 o
  16   3   3       73.12       60.04     14.67 o
  17   3   3      727.91      791.72     30.33 o
  18   3   3       12.18       13.46     16.03 o
  19   3   3     1543.35     1511.53     38.18 o
  20   3   3      220.87      174.47     21.61 o
  21   3   3      184.60      185.68     23.35 o
  22   3   3        3.05       12.73     21.70 o
  23   3   3      103.50      117.26     25.37 o
  24   3   3      299.01      331.85     31.51 o
  25   3   3      164.43      206.77    102.20 o
 -25   4   3       42.25       48.72     74.87 o
 -24   4   3      166.78       99.19     28.29 o
 -23   4   3       72.06       64.06     25.04 o
 -22   4   3      781.19      801.62     37.75 o
 -21   4   3        2.75        3.76     20.71 o
 -20   4   3      242.18      261.37     23.79 o
 -19   4   3       29.41       25.38     17.97 o
 -18   4   3       96.97       72.25     17.68 o
 -17   4   3      150.58      102.42     17.19 o
 -16   4   3     1531.38     1527.84     33.79 o
 -15   4   3      288.19      251.26     17.31 o
 -14   4   3      747.25      742.41     22.41 o
 -13   4   3      791.72      828.57     20.45 o
 -12   4   3     2459.02     2510.20     31.44 o
 -11   4   3       29.97       18.97      7.82 o
 -10   4   3      301.64      227.85     10.63 o
  -9   4   3     1940.38     1724.02     20.38 o
  -8   4   3      730.97      765.89     14.31 o
  -7   4   3     2026.13     1576.48     19.39 o
  -6   4   3     1953.08     1755.44     22.88 o
  -5   4   3      275.98      365.84      8.89 o
  -4   4   3     1475.10     1639.81     18.16 o
  -3   4   3     1579.43     1778.62     20.21 o
  -2   4   3     3587.23     3780.08     31.26 o
  -1   4   3     2900.64     2922.56     27.55 o
   0   4   3      105.72       79.34      6.10 o
   1   4   3     6639.03     6504.05     51.39 o
   2   4   3     3227.98     3193.90     25.92 o
   3   4   3     6553.05     6114.57     46.14 o
   4   4   3     7975.28     7546.28     56.49 o
   5   4   3     3009.87     3038.97     26.15 o
   6   4   3      213.64      159.16      7.07 o
   7   4   3     9861.17     9515.55     71.26 o
   8   4   3     1034.88     1209.87     20.87 o
   9   4   3    10138.71    10168.97     81.60 o
  10   4   3      464.60      645.44     16.41 o
  11   4   3      125.34      115.48      9.89 o
  12   4   3      917.76      824.34     19.03 o
  13   4   3     1998.19     2057.12     35.42 o
  14   4   3       42.51       47.89     11.68 o
  15   4   3      199.00      203.93     16.28 o
  16   4   3      693.02      737.71     27.81 o
  17   4   3     1107.51     1245.13     35.73 o
  18   4   3     1433.28     1500.69     50.75 o
  19   4   3       28.13       46.08     18.76 o
  20   4   3     1625.43     1583.42     42.96 o
  21   4   3      407.43      422.25     28.11 o
  22   4   3      822.63      879.45     41.53 o
  23   4   3      594.11      579.04     34.94 o
  24   4   3      177.08      221.04     40.07 o
 -25   5   3        2.33       64.17     77.24 o
 -24   5   3      958.30      911.37     56.01 o
 -23   5   3        0.40        5.09     24.72 o
 -22   5   3      241.56      249.78     31.80 o
 -21   5   3      458.18      400.88     28.46 o
 -20   5   3       48.21       86.09     21.31 o
 -19   5   3       32.09       33.17     19.41 o
 -18   5   3      150.77      211.51     21.18 o
 -17   5   3        7.90        0.56     15.58 o
 -16   5   3        2.34       -7.50     14.26 o
 -15   5   3      100.98       79.92     18.47 o
 -14   5   3     1825.02     1767.31     33.73 o
 -13   5   3      953.42      982.60     24.89 o
 -12   5   3       99.44      121.73     10.65 o
 -11   5   3     1049.20      761.16     17.11 o
 -10   5   3     3421.27     3496.18     35.88 o
  -9   5   3      938.10     1244.81     18.46 o
  -8   5   3     4146.52     4441.68     40.69 o
  -7   5   3     3162.84     3285.37     33.70 o
  -6   5   3       31.09       41.41      6.31 o
  -5   5   3      468.92      331.99      9.08 o
  -4   5   3     4082.04     4095.68     34.29 o
  -3   5   3     2661.69     2443.79     37.79 o
  -2   5   3      603.78      608.56     12.40 o
  -1   5   3       18.23       28.71      5.73 o
   0   5   3      721.42      632.45     12.77 o
   1   5   3     3576.71     3467.35     31.34 o
   2   5   3      988.24     1013.70     15.41 o
   3   5   3      274.70      161.02      6.17 o
   4   5   3     1140.08     1233.65     16.48 o
   5   5   3       40.22       13.60      5.80 o
   6   5   3     3016.13     3373.21     30.89 o
   7   5   3        1.30       11.94      6.12 o
   8   5   3     5407.66     5784.02     50.85 o
   9   5   3      129.65      100.80      9.30 o
  10   5   3       91.21      106.06      9.36 o
  11   5   3     1290.63     1223.74     22.57 o
  12   5   3       88.37       63.00     10.18 o
  13   5   3     3993.92     3802.80     45.49 o
  14   5   3       41.49       60.47     12.37 o
  15   5   3     1736.81     1606.52     31.55 o
  16   5   3       15.25      -14.11     14.11 o
  17   5   3       46.16        0.23     16.06 o
  18   5   3      631.72      537.92     26.35 o
  19   5   3      980.65     1064.71     53.49 o
  20   5   3       41.87        0.95     22.59 o
  21   5   3      276.61      311.20     27.24 o
  22   5   3     1008.92     1055.88     42.79 o
  23   5   3        3.18       28.16     25.73 o
  24   5   3      906.69      858.49     71.40 o
 -24   6   3       17.86      -10.70     72.49 o
 -23   6   3      236.20      182.82     31.30 o
 -22   6   3     1011.54      990.86     45.79 o
 -21   6   3       59.32       70.48     23.57 o
 -20   6   3      366.69      404.12     27.40 o
 -19   6   3      230.45      215.79     35.16 o
 -18   6   3      466.43      478.70     26.66 o
 -17   6   3      655.44      566.73     25.55 o
 -16   6   3      483.46      488.62     23.15 o
 -15   6   3       39.96       37.42     18.51 o
 -14   6   3      119.61      137.85     15.87 o
 -13   6   3      506.66      461.27     22.30 o
 -12   6   3     2495.05     2592.52     33.29 o
 -11   6   3     2909.29     2944.24     33.46 o
 -10   6   3       84.94       90.53      9.04 o
  -9   6   3     1278.90     1410.30     22.46 o
  -8   6   3        0.25       10.08      6.81 o
  -7   6   3      227.89      166.45      8.78 o
  -6   6   3    11744.07    11790.53     86.99 o
  -5   6   3       90.19       74.40      6.42 o
  -4   6   3       12.59       14.13      4.69 o
  -3   6   3     9288.77     9112.81     68.79 o
  -2   6   3     1998.99     1831.44     22.47 o
  -1   6   3     8920.46     9059.47     76.90 o
   0   6   3     1232.64     1577.85     21.26 o
   1   6   3     1643.50     1188.42     16.35 o
   2   6   3      213.80      317.50      9.02 o
   3   6   3     4124.95     3486.14     31.46 o
   4   6   3     6312.04     6698.96     52.98 o
   5   6   3      361.46      470.14     11.26 o
   6   6   3       13.85       18.13      6.74 o
   7   6   3     1425.57     1399.36     19.30 o
   8   6   3      155.12       96.85      8.35 o
   9   6   3      802.32      902.32     16.79 o
  10   6   3     1094.98      937.80     19.37 o
  11   6   3     1863.20     1836.02     30.71 o
  12   6   3      135.84       70.74     10.83 o
  13   6   3     2632.41     2710.31     36.72 o
  14   6   3       82.17       44.23     12.27 o
  15   6   3      188.12      195.19     15.57 o
  16   6   3      393.82      478.50     20.27 o
  17   6   3      455.23      552.02     23.74 o
  18   6   3        1.32       -2.02     18.13 o
  19   6   3      259.00      317.37     25.29 o
  20   6   3      433.65      398.43     27.90 o
  21   6   3      750.85      765.14     45.00 o
  22   6   3       39.88       80.79     31.71 o
  23   6   3      494.95      461.59     54.11 o
  24   6   3        2.57       14.50     56.34 o
 -23   7   3       40.21       21.22     47.34 o
 -22   7   3        1.87        5.54     27.48 o
 -21   7   3      831.56      785.41     41.09 o
 -20   7   3     1004.68     1045.67     45.13 o
 -19   7   3      117.93       89.97     27.54 o
 -18   7   3      581.55      641.48     34.36 o
 -17   7   3        5.43        2.88     17.74 o
 -16   7   3        0.58      -16.20     16.20 o
 -15   7   3     1150.02     1274.74     31.81 o
 -14   7   3      887.62      940.73     25.81 o
 -13   7   3     1960.19     2101.36     42.01 o
 -12   7   3     1166.56     1149.70     22.57 o
 -11   7   3     4787.58     4775.92     47.23 o
 -10   7   3     3528.61     3625.76     38.19 o
  -9   7   3     1452.29     1266.33     22.52 o
  -8   7   3     6484.62     6289.32     50.44 o
  -7   7   3     2176.41     2052.01     23.75 o
  -6   7   3      767.38      819.92     16.95 o
  -5   7   3     3120.46     2781.09     29.96 o
  -4   7   3       19.86       84.90      7.56 o
  -3   7   3        5.96       -5.62      6.82 o
  -2   7   3       10.93        0.98      6.76 o
  -1   7   3     4301.33     4254.51     47.16 o
   0   7   3     1522.65     1624.57     25.11 o
   1   7   3      508.40      349.20     11.40 o
   2   7   3     8906.17     9403.10     75.32 o
   3   7   3    11134.70    11971.46     99.16 o
   4   7   3     1775.06     2116.36     23.82 o
   5   7   3    15067.36    14457.11     99.78 o
   6   7   3     4228.13     3956.07     38.58 o
   7   7   3      685.41      700.15     16.28 o
   8   7   3     5531.93     5269.94     46.63 o
   9   7   3     4080.39     4336.16     41.14 o
  10   7   3      783.72      742.44     16.51 o
  11   7   3     2134.53     2530.67     35.82 o
  12   7   3      217.53      274.96     19.75 o
  13   7   3     1740.05     1606.37     29.23 o
  14   7   3       29.72       10.61     12.60 o
  15   7   3     1085.18     1086.29     25.99 o
  16   7   3     1059.64      941.06     25.58 o
  17   7   3       69.04      114.34     18.58 o
  18   7   3     5625.24     5701.48    118.56 o
  19   7   3     1079.86     1159.53     43.18 o
  20   7   3      249.05      188.53     25.54 o
  21   7   3      560.84      607.06     33.46 o
  22   7   3       12.58       65.12     42.35 o
  23   7   3      160.50      234.71     46.39 o
 -23   8   3       30.00        7.78     52.51 o
 -22   8   3     1214.14     1368.62     57.07 o
 -21   8   3       11.16       11.42     27.70 o
 -20   8   3      449.25      433.96     38.36 o
 -19   8   3      171.67      117.72     26.06 o
 -18   8   3       22.19       19.67     23.00 o
 -17   8   3     1412.17     1219.19     43.05 o
 -16   8   3      925.32      823.85     32.69 o
 -15   8   3       12.22       31.78     19.00 o
 -14   8   3      630.95      515.20     23.24 o
 -13   8   3      932.11     1012.98     24.98 o
 -12   8   3     2767.97     2999.28     36.95 o
 -11   8   3       20.14       20.18     10.74 o
 -10   8   3     1646.21     1745.06     27.59 o
  -9   8   3     2131.24     2120.39     26.69 o
  -8   8   3      831.90      744.75     15.96 o
  -7   8   3     4043.85     3829.51     37.25 o
  -6   8   3     2875.14     2866.78     31.79 o
  -5   8   3       33.45       42.85      8.26 o
  -4   8   3      724.88      762.04     18.39 o
  -3   8   3     4077.54     3841.78     41.15 o
  -2   8   3      300.71      343.93     12.54 o
  -1   8   3     1794.90     1839.75     25.80 o
   0   8   3      101.12       58.87      9.32 o
   1   8   3    22735.97    23409.66    174.44 o
   2   8   3      227.48      264.37     12.63 o
   3   8   3     6637.49     6655.85     61.31 o
   4   8   3    12287.75    12845.88    101.47 o
   5   8   3      250.15      179.27      9.57 o
   6   8   3     2744.00     2585.80     28.72 o
   7   8   3     1740.87     1607.02     25.87 o
   8   8   3       13.83       -6.01      9.00 o
   9   8   3      321.04      286.07     13.90 o
  10   8   3      725.72      657.08     18.06 o
  11   8   3     4938.96     5044.03     55.07 o
  12   8   3      529.10      485.54     28.25 o
  13   8   3     1910.83     1927.61     35.24 o
  14   8   3      482.93      539.69     22.21 o
  15   8   3      350.50      351.62     20.98 o
  16   8   3      727.15      814.33     27.33 o
  17   8   3     6033.78     6265.00     90.31 o
  18   8   3       38.46       93.34     22.55 o
  19   8   3     2607.12     2791.90     60.93 o
  20   8   3     1375.63     1465.19     53.60 o
  21   8   3      478.95      497.51     36.33 o
  22   8   3      242.89      298.54     37.97 o
 -22   9   3       85.31       59.42     68.92 o
 -21   9   3      107.64       73.91     31.62 o
 -20   9   3      960.29     1096.11     57.11 o
 -19   9   3      107.17      117.61     28.07 o
 -18   9   3     1173.91     1305.34     72.31 o
 -17   9   3      100.03      143.21     26.22 o
 -16   9   3      128.32      101.77     24.43 o
 -15   9   3     2731.20     3039.75     58.07 o
 -14   9   3     3709.25     3613.09     64.42 o
 -13   9   3     3932.60     3990.39     56.48 o
 -12   9   3      772.16      748.17     21.88 o
 -11   9   3     1018.18      986.86     23.48 o
 -10   9   3      359.68      378.11     17.03 o
  -9   9   3     5113.86     5288.40     60.23 o
  -8   9   3       19.87       -3.85     10.79 o
  -7   9   3        6.43        2.71      9.46 o
  -6   9   3      335.58      243.56     12.50 o
  -5   9   3     2667.84     2639.07     33.93 o
  -4   9   3     4153.67     3940.77     43.62 o
  -3   9   3     1888.28     1955.94     28.22 o
  -2   9   3      322.78      477.54     17.18 o
  -1   9   3     9577.07     9715.69     91.82 o
   0   9   3     2209.27     2375.35     31.37 o
   1   9   3    15894.85    16563.68    136.60 o
   2   9   3     4332.06     4239.07     44.97 o
   3   9   3      199.06      138.16     12.21 o
   4   9   3     1309.06     1331.16     25.80 o
   5   9   3     3956.56     4006.22     41.54 o
   6   9   3      148.40      128.95     10.82 o
   7   9   3        1.21       -7.68      7.68 o
   8   9   3      805.55      865.66     18.06 o
   9   9   3     1354.98     1464.25     25.66 o
  10   9   3       29.58       13.45     11.52 o
  11   9   3     1864.97     1967.46     31.37 o
  12   9   3      263.32      285.42     18.41 o
  13   9   3      746.90      598.54     23.29 o
  14   9   3     1181.28     1331.64     31.60 o
  15   9   3     1973.72     1944.43     39.50 o
  16   9   3       27.36       45.36     17.97 o
  17   9   3      169.96      206.96     24.12 o
  18   9   3     1684.26     1514.97     46.02 o
  19   9   3      264.97      288.86     30.88 o
  20   9   3      946.95      803.00     39.81 o
  21   9   3       45.63       23.20     35.28 o
  22   9   3      131.55      141.41     50.08 o
 -20  10   3      532.23      450.91     44.46 o
 -19  10   3      528.14      466.60     42.39 o
 -18  10   3        2.92       21.12     31.53 o
 -17  10   3      244.64      229.13     29.84 o
 -16  10   3     2321.86     2418.97     73.07 o
 -15  10   3      436.65      364.66     27.47 o
 -14  10   3       91.64      109.08     20.28 o
 -13  10   3     1383.95     1681.10     32.56 o
 -12  10   3     1525.08     1585.54     30.87 o
 -11  10   3     1405.47     1423.50     30.71 o
 -10  10   3      445.55      446.76     18.87 o
  -9  10   3      814.18      819.98     20.95 o
  -8  10   3      981.66     1052.54     22.50 o
  -7  10   3     2724.29     2651.21     39.68 o
  -6  10   3     3568.71     3555.88     51.37 o
  -5  10   3       32.06       15.27     10.23 o
  -4  10   3      936.86     1049.05     22.27 o
  -3  10   3     2583.37     2745.42     35.70 o
  -2  10   3       21.43       14.86     10.46 o
  -1  10   3      907.87      870.00     21.87 o
   0  10   3      119.09      157.26     14.02 o
   1  10   3     4106.80     4329.08     50.86 o
   2  10   3      576.74      686.01     18.00 o
   3  10   3    14205.79    14484.33    140.85 o
   4  10   3      140.01      145.56     13.61 o
   5  10   3       48.55       34.40     12.11 o
   6  10   3      985.53     1025.86     34.45 o
   7  10   3     1999.11     1903.99     29.49 o
   8  10   3        7.05        6.21     10.51 o
   9  10   3      811.85      808.66     20.28 o
  10  10   3     1236.41     1098.37     26.03 o
  11  10   3      830.79      930.05     25.31 o
  12  10   3      923.03      848.93     25.57 o
  13  10   3      732.01      921.69     30.72 o
  14  10   3       22.30        9.85     18.18 o
  15  10   3       76.53       59.54     20.26 o
  16  10   3      171.16      181.04     23.30 o
  17  10   3      775.70      834.16     37.53 o
  18  10   3       29.27       45.51     26.53 o
  19  10   3      445.48      415.89     59.87 o
  20  10   3      379.20      474.15     85.56 o
  21  10   3       22.03      -20.20     76.05 o
 -20  11   3      199.43      327.98     90.31 o
 -19  11   3      220.69      227.90     41.51 o
 -18  11   3      692.71      741.69     47.58 o
 -17  11   3        3.98      -30.79     30.79 o
 -16  11   3       44.96        7.18     30.40 o
 -15  11   3      215.83      216.94     28.00 o
 -14  11   3      707.82      706.04     38.20 o
 -13  11   3      845.08      816.89     36.67 o
 -12  11   3     1076.96     1052.63     42.46 o
 -11  11   3      980.51      969.18     28.64 o
 -10  11   3     3981.00     4305.21     56.95 o
  -9  11   3     1596.43     1618.10     34.14 o
  -8  11   3     7214.59     7641.91     84.25 o
  -7  11   3     1387.05     1399.35     28.87 o
  -6  11   3     1036.99     1099.16     28.18 o
  -5  11   3     5233.14     5203.32     58.10 o
  -4  11   3      994.76      912.47     29.31 o
  -3  11   3     2811.90     2835.46     42.26 o
  -2  11   3      219.29      225.08     26.50 o
  -1  11   3       42.41       36.12     15.23 o
   0  11   3     1416.42     1427.04     32.74 o
   1  11   3     2551.70     2771.30     45.15 o
   2  11   3     5525.55     5681.36     70.78 o
   3  11   3      182.69      190.45     18.36 o
   4  11   3     4181.15     4329.33     71.63 o
   5  11   3      301.19      312.03     18.22 o
   6  11   3     2765.36     2692.24     41.26 o
   7  11   3     2556.75     2686.22     43.97 o
   8  11   3      354.74      352.75     17.02 o
   9  11   3     3029.48     3144.48     40.39 o
  10  11   3      204.02      235.98     15.28 o
  11  11   3     4478.96     4848.97     60.96 o
  12  11   3       54.89       39.30     16.08 o
  13  11   3      152.07      175.99     24.40 o
  14  11   3        4.06       16.45     24.48 o
  15  11   3      711.63      638.78     34.98 o
  16  11   3      252.68      276.38     31.02 o
  17  11   3      106.64       85.16     34.18 o
  18  11   3      779.18      822.66     56.33 o
  19  11   3      458.22      513.36     90.31 o
  20  11   3      219.05      166.37     87.94 o
 -19  12   3      307.81      288.77     85.56 o
 -18  12   3      124.31      175.55     42.60 o
 -17  12   3       16.46       19.51     35.72 o
 -16  12   3     1368.70     1274.33     49.17 o
 -15  12   3      449.96      484.19     33.70 o
 -14  12   3       21.08       47.18     25.91 o
 -13  12   3     1111.85     1176.67     39.49 o
 -12  12   3     2108.69     2266.63     50.39 o
 -11  12   3      304.28      345.27     28.39 o
 -10  12   3     3342.76     3685.40     67.55 o
  -9  12   3       46.62       49.08     18.96 o
  -8  12   3       16.03       26.59     16.41 o
  -7  12   3      737.79      732.93     24.34 o
  -6  12   3     3781.96     3834.92     49.88 o
  -5  12   3      144.81      113.14     16.72 o
  -4  12   3      166.99      162.41     16.49 o
  -3  12   3     2815.67     3116.01     47.99 o
  -2  12   3     3036.60     3025.53     43.01 o
  -1  12   3     2974.97     3163.21     47.00 o
   0  12   3     2391.18     2452.86     50.66 o
   1  12   3       15.86        1.91     16.61 o
   2  12   3      111.39       85.09     22.05 o
   3  12   3     8253.81     8389.73    139.48 o
   4  12   3        9.15      -20.38     20.38 o
   5  12   3      774.65      682.11     32.54 o
   6  12   3      233.32      260.40     26.23 o
   7  12   3     1539.06     1605.33     44.18 o
   8  12   3     1268.38     1244.31     46.93 o
   9  12   3     1708.58     1715.24     46.80 o
  10  12   3     1594.36     1481.15     72.68 o
  11  12   3       32.81       75.23     23.56 o
  12  12   3      630.30      516.61     31.10 o
  13  12   3     2028.82     2157.54     55.68 o
  14  12   3       67.08       39.98     30.67 o
  15  12   3      583.09      626.10     71.74 o
  16  12   3      133.93      142.63     42.00 o
  17  12   3      197.52      178.66     45.55 o
  18  12   3        0.69      -19.01     84.37 o
 -18  13   3      126.58       32.09     86.75 o
 -17  13   3      133.91       15.45     74.87 o
 -16  13   3      369.43      403.15     41.31 o
 -15  13   3       64.01      124.05     31.00 o
 -14  13   3     3797.36     3934.30    100.81 o
 -13  13   3       47.72      141.40     29.38 o
 -12  13   3      723.00      735.93     40.61 o
 -11  13   3     1216.04     1136.87     40.62 o
 -10  13   3      611.11      632.13     38.11 o
  -9  13   3      239.59      185.98     32.03 o
  -8  13   3      357.72      364.49     25.03 o
  -7  13   3      212.79      147.58     21.65 o
  -6  13   3      341.06      319.34     23.71 o
  -5  13   3      439.02      464.10     25.07 o
  -4  13   3     1751.52     1735.49     37.61 o
  -3  13   3       71.78       49.84     18.81 o
  -2  13   3     1781.63     1683.56     37.93 o
  -1  13   3      107.08      122.86     20.96 o
   0  13   3      283.44      293.56     25.93 o
   1  13   3     1225.41     1237.83     51.34 o
   2  13   3     2578.35     2702.49     63.71 o
   3  13   3     1118.60     1077.18     39.28 o
   4  13   3      186.24      147.07     26.88 o
   5  13   3      406.22      421.08     31.61 o
   6  13   3      251.67      229.17     28.51 o
   7  13   3       70.24       34.74     26.39 o
   8  13   3      172.08      156.77     28.73 o
   9  13   3      109.40      159.18     30.03 o
  10  13   3       68.84      131.09     35.57 o
  11  13   3     1676.73     2088.99     55.62 o
  12  13   3       70.91       91.26     28.72 o
  13  13   3      100.63      116.34     41.38 o
  14  13   3     1085.19     1046.96     78.43 o
  15  13   3      347.19      315.70     48.36 o
  16  13   3        0.46       22.92     52.76 o
  17  13   3       60.21       -7.69     55.50 o
 -15  14   3      619.13      661.56    186.57 o
 -14  14   3      202.61      119.54     37.43 o
 -13  14   3      166.08      186.82     36.35 o
 -12  14   3      402.99      434.89     41.86 o
 -11  14   3       44.63       -1.99     33.67 o
 -10  14   3      949.71      995.22     46.47 o
  -9  14   3      257.98      282.40     41.67 o
  -8  14   3      131.52      105.75     26.35 o
  -7  14   3       13.44       50.90     23.01 o
  -6  14   3     1300.47     1392.94     41.22 o
  -5  14   3        3.88        4.77     21.44 o
  -4  14   3      601.72      589.21     28.75 o
  -3  14   3       49.58       61.36     21.77 o
  -2  14   3      209.18      187.50     24.04 o
  -1  14   3     1281.68     1395.52     38.90 o
   0  14   3       43.02       17.10     25.69 o
   1  14   3      165.38      183.62     27.11 o
   2  14   3        0.26      -21.18     23.35 o
   3  14   3       32.87       35.98     24.58 o
   4  14   3      626.73      736.92     43.00 o
   5  14   3      134.30      123.55     30.04 o
   6  14   3      281.83      250.46     32.27 o
   7  14   3      608.36      579.23     37.51 o
   8  14   3        1.18       -7.71     29.38 o
   9  14   3     1134.15      981.09     44.32 o
  10  14   3      129.73      104.17     33.06 o
  11  14   3       71.11       51.96     36.54 o
  12  14   3       61.46       25.58     37.87 o
  13  14   3      577.93      505.72     76.91 o
  14  14   3      194.67      306.64     60.22 o
  15  14   3      172.09       55.05     56.79 o
 -14  15   3      696.83      629.82    105.76 o
 -13  15   3       73.63       47.53     71.30 o
 -12  15   3      230.13      209.03     48.64 o
 -11  15   3       31.42       10.34     37.56 o
 -10  15   3      360.03      360.40     40.96 o
  -9  15   3       10.64       31.47     34.95 o
  -8  15   3      663.37      555.17     54.69 o
  -7  15   3      108.43      106.67     26.50 o
  -6  15   3      209.21      192.91     27.45 o
  -5  15   3      162.89      210.60     30.23 o
  -4  15   3      262.58      268.48     27.73 o
  -3  15   3        0.05      -23.76     23.76 o
  -2  15   3      394.74      348.78     28.78 o
  -1  15   3        6.75       -0.01     24.21 o
   0  15   3      538.94      553.88     31.44 o
   1  15   3      689.95      647.44     36.08 o
   2  15   3     1103.13     1001.91     46.86 o
   3  15   3      890.83      808.08     38.21 o
   4  15   3       19.86       19.38     27.73 o
   5  15   3      529.34      604.23     40.95 o
   6  15   3       75.13      162.63     30.45 o
   7  15   3      325.62      325.98     36.76 o
   8  15   3      579.58      608.54     39.86 o
   9  15   3       23.78       70.87     40.84 o
  10  15   3       57.82       91.02     40.41 o
  11  15   3      542.05      601.52     64.49 o
  12  15   3      525.28      471.46     84.37 o
  13  15   3      187.85      375.51    109.33 o
 -11  16   3       59.49      160.43    112.89 o
 -10  16   3        1.22      -95.07    102.20 o
  -9  16   3       38.32       -4.85     51.43 o
  -8  16   3      253.61      132.79     39.58 o
  -7  16   3       40.39       33.95     36.54 o
  -6  16   3      550.36      518.63     34.09 o
  -5  16   3       35.90       81.63     28.90 o
  -4  16   3      169.62      138.91     29.61 o
  -3  16   3      307.91      354.37     31.63 o
  -2  16   3        7.27       -2.03     25.79 o
  -1  16   3      199.58      192.46     28.91 o
   0  16   3      929.20      886.15     37.96 o
   1  16   3      125.32       85.44     27.33 o
   2  16   3      972.31     1164.93     51.13 o
   3  16   3       85.52       44.28     30.77 o
   4  16   3      110.29       85.03     31.88 o
   5  16   3       13.61      -28.17     32.44 o
   6  16   3       89.81       84.70     34.97 o
   7  16   3      314.54      293.93     39.39 o
   8  16   3      458.63      438.96     53.31 o
   9  16   3       74.49       79.22     67.50 o
  10  16   3      740.87      770.04    123.59 o
  -8  17   3        5.46      118.83    118.83 o
  -7  17   3      272.67       98.63    114.08 o
  -6  17   3      118.31      151.25     69.37 o
  -5  17   3       37.24       22.74     41.61 o
  -4  17   3      193.34      105.07     43.24 o
  -3  17   3       60.62      -20.75     36.99 o
  -2  17   3       55.39      -29.50     29.50 o
  -1  17   3       12.25      -25.66     30.14 o
   0  17   3      100.42       92.62     32.07 o
   1  17   3      115.54       90.14     32.06 o
   2  17   3       73.99       57.08     35.83 o
   3  17   3       76.15       93.13     39.29 o
   4  17   3       33.85      -30.96     82.00 o
   5  17   3       52.07       81.29     63.94 o
   6  17   3      261.89      228.90     72.18 o
   7  17   3        0.24        6.71     69.08 o
   8  17   3      193.00      133.09    101.01 o
  -3  18   3       60.78       20.20    130.72 o
  -2  18   3       19.76      -10.70    124.78 o
 -25   0   4      543.23      457.51     84.37 o
 -24   0   4      712.85      633.38     49.41 o
 -23   0   4      805.02      863.95     50.76 o
 -21   0   4     3198.70     3127.60     78.42 o
 -20   0   4       81.82      152.17     31.95 o
 -19   0   4     2065.53     2335.73     91.50 o
 -18   0   4      251.32      223.99     26.79 o
 -17   0   4       65.85       85.74     21.29 o
 -16   0   4     5943.47     5822.04    100.76 o
 -15   0   4     1826.18     1942.27     53.65 o
 -14   0   4     2782.41     2756.11     57.99 o
 -13   0   4     1335.49     1474.88     47.30 o
 -12   0   4    11385.30    10893.83    152.84 o
 -11   0   4      640.93      639.48     26.64 o
 -10   0   4     4338.31     5031.38     69.25 o
  -9   0   4      713.85     1132.81     26.24 o
  -8   0   4     1433.48     1128.93     47.34 o
  -7   0   4    14223.39    15772.21    177.74 o
  -6   0   4    45131.96    44803.38    431.08 o
  -5   0   4     7991.66     7638.81     80.18 o
  -4   0   4       56.53       71.35      8.92 o
  -3   0   4     1385.93     1196.60     18.65 o
  -2   0   4     2488.55     2293.46     28.18 o
  -1   0   4    15288.61    16218.25    158.80 o
   0   0   4     4305.24     3532.86     35.92 o
   1   0   4    79997.00    85448.07    910.95 o
   2   0   4    95682.02    95916.79    822.77 o
   3   0   4    29108.36    30774.94    328.83 o
   4   0   4    14675.47    14220.16    168.59 o
   5   0   4    23819.28    22405.87    243.55 o
   6   0   4       94.28       77.11      8.88 o
   7   0   4     4362.99     3672.75     51.03 o
   8   0   4     5516.93     5308.03     69.45 o
   9   0   4     1660.63     2025.48     36.22 o
  10   0   4     9799.21    10538.67    126.78 o
  11   0   4    16792.80    16822.38    257.28 o
  12   0   4      544.22      610.79     22.52 o
  13   0   4     2677.15     2600.21     47.62 o
  14   0   4       10.53       18.46     13.78 o
  15   0   4     4861.15     5132.66     91.39 o
  16   0   4     3542.55     3825.86     78.29 o
  17   0   4     4539.64     4622.73     89.81 o
  18   0   4      736.78      845.49     41.60 o
  19   0   4      952.51      921.39     93.93 o
  20   0   4        5.56       11.19     25.94 o
  21   0   4     7237.88     7544.37    139.85 o
  22   0   4      220.94      222.68     44.43 o
  23   0   4     1878.61     2044.29    240.04 o
  24   0   4       41.77       71.82     66.22 o
  25   0   4      173.05      306.59    104.57 o
 -25   1   4       18.48       87.94     67.74 o
 -24   1   4      314.86      297.14     30.06 o
 -23   1   4      331.22      321.36     28.80 o
 -22   1   4      612.89      535.98     30.26 o
 -21   1   4      139.88      128.34     21.79 o
 -20   1   4     1870.76     1901.71     42.46 o
 -19   1   4     1130.62     1115.64     32.17 o
 -18   1   4      186.33      208.45     18.94 o
 -17   1   4      598.81      567.64     31.18 o
 -16   1   4     3521.18     3503.01     50.65 o
 -15   1   4      125.14      124.60     13.76 o
 -14   1   4     8190.39     8331.62     96.08 o
 -13   1   4     1121.58     1173.48     32.06 o
 -12   1   4       37.53       13.36      8.66 o
 -11   1   4      365.35      313.16     13.20 o
 -10   1   4     1538.25     1148.11     19.58 o
  -9   1   4     2715.94     3328.55     35.31 o
  -8   1   4     6066.62     7148.64     62.78 o
  -7   1   4     9835.39     9764.72     76.08 o
  -6   1   4     7246.20     6411.95     51.97 o
  -5   1   4      359.81      323.63      7.26 o
  -4   1   4     8378.18     8151.37     56.91 o
  -3   1   4     4527.63     4309.02     32.11 o
  -2   1   4     2772.91     2814.31     23.46 o
  -1   1   4    21595.59    20114.68    138.26 o
   0   1   4    27475.99    28893.54    206.75 o
   1   1   4      585.87      494.20      8.65 o
   2   1   4    56246.23    58870.40    393.05 o
   3   1   4     3856.22     3773.14     31.46 o
   4   1   4      626.28      677.91     10.75 o
   5   1   4     8172.27     8732.60     67.24 o
   6   1   4     5590.20     6193.94     53.92 o
   7   1   4     4015.78     3875.64     38.35 o
   8   1   4     5241.58     5545.57     50.90 o
   9   1   4    23756.49    23969.48    187.56 o
  10   1   4     4912.77     4674.50     46.32 o
  11   1   4     1904.59     2096.61     27.94 o
  12   1   4      814.76      863.41     18.77 o
  13   1   4     7857.76     7499.82     70.41 o
  14   1   4       10.42       22.74      9.70 o
  15   1   4     1500.90     1540.56     32.75 o
  16   1   4     1708.59     1811.27     36.65 o
  17   1   4      619.38      648.53     25.64 o
  18   1   4      407.69      449.77     23.78 o
  19   1   4      432.20      414.83     24.60 o
  20   1   4     1197.78     1121.57     34.63 o
  21   1   4       84.50      141.32     27.01 o
  22   1   4      844.92      843.66     34.08 o
  23   1   4     1105.91     1251.15     69.62 o
  24   1   4      407.68      393.73     31.66 o
  25   1   4      244.79      160.43     96.26 o
 -25   2   4       81.09       90.31     71.30 o
 -24   2   4       65.38       55.07     25.96 o
 -23   2   4       20.29      -22.79     22.79 o
 -22   2   4      616.47      659.26     32.22 o
 -21   2   4      896.84      875.69     38.16 o
 -20   2   4       15.80      -11.60     18.12 o
 -19   2   4        9.95      -12.85     16.42 o
 -18   2   4      496.97      495.92     29.20 o
 -17   2   4     2773.60     2838.86     50.99 o
 -16   2   4      640.24      602.76     22.37 o
 -15   2   4      509.40      520.80     22.05 o
 -14   2   4     4162.93     3755.51     50.20 o
 -13   2   4     2160.05     2187.71     40.74 o
 -12   2   4     9276.58     9022.75     99.95 o
 -11   2   4       65.60       35.19      7.54 o
 -10   2   4        2.83        5.58      9.20 o
  -9   2   4     1095.09      833.94     17.29 o
  -8   2   4       16.30       26.35      6.76 o
  -7   2   4     2833.73     3462.15     32.09 o
  -6   2   4       17.63        4.44      4.50 o
  -5   2   4     4777.56     5055.12     40.00 o
  -4   2   4     3772.79     3506.01     30.68 o
  -3   2   4       83.26       83.23      4.76 o
  -2   2   4      924.74      888.56     11.78 o
  -1   2   4       89.10      108.03      4.43 o
   0   2   4    34871.59    34505.98    233.32 o
   1   2   4    38639.47    37634.50    232.95 o
   2   2   4     1141.87      692.25      9.78 o
   3   2   4      545.63      463.96      8.05 o
   4   2   4      416.11      251.85      7.13 o
   5   2   4     6156.62     5535.98     45.39 o
   6   2   4      127.39      176.51      7.26 o
   7   2   4       33.20      126.81      7.01 o
   8   2   4      687.96      801.22     15.78 o
   9   2   4     5225.92     5921.84     54.88 o
  10   2   4      334.81      367.11     14.41 o
  11   2   4     9658.87     9548.94     83.76 o
  12   2   4     4882.99     5013.40     50.99 o
  13   2   4      210.70      272.72     19.54 o
  14   2   4      134.61      126.11     12.64 o
  15   2   4      650.60      688.04     27.17 o
  16   2   4        2.63      -12.61     12.61 o
  17   2   4      633.93      590.36     24.69 o
  18   2   4     1821.45     1865.72     40.41 o
  19   2   4      297.01      284.72     22.48 o
  20   2   4      291.55      319.46     40.57 o
  21   2   4      562.19      580.06     43.78 o
  22   2   4      684.84      559.57     31.97 o
  23   2   4        7.56        2.19     22.88 o
  24   2   4      288.76      287.91     39.12 o
  25   2   4      577.92      645.27    111.70 o
 -25   3   4      188.54      255.49     78.43 o
 -24   3   4      427.14      374.91     31.80 o
 -23   3   4      488.41      464.12     31.56 o
 -22   3   4      829.81      801.23     33.95 o
 -21   3   4        6.35       -6.86     20.06 o
 -20   3   4     1395.61     1542.98     39.28 o
 -19   3   4      256.71      241.86     21.63 o
 -18   3   4      994.83      939.23     29.62 o
 -17   3   4      237.84      176.89     17.44 o
 -16   3   4     1300.87     1298.68     32.06 o
 -15   3   4      739.66      663.84     22.26 o
 -14   3   4     7731.47     7941.04     86.58 o
 -13   3   4      610.84      650.03     19.97 o
 -12   3   4     1174.47     1074.53     20.05 o
 -11   3   4       44.00       29.39      7.67 o
 -10   3   4     1169.18     1028.70     20.04 o
  -9   3   4    11551.24    11818.71    104.83 o
  -8   3   4     2757.97     3180.06     31.08 o
  -7   3   4     8687.49     8138.50     64.97 o
  -6   3   4    11730.49    10503.85     80.81 o
  -5   3   4     2752.63     2596.46     25.34 o
  -4   3   4    17900.86    17272.99    127.50 o
  -3   3   4       57.19       49.92      5.35 o
  -2   3   4      794.84      903.60     12.00 o
  -1   3   4       32.75       75.45      4.91 o
   0   3   4       40.45       74.84      4.75 o
   1   3   4    39831.01    40033.66    237.99 o
   2   3   4      566.54      575.82      8.41 o
   3   3   4     2589.53     2674.85     20.53 o
   4   3   4     4669.57     4400.94     35.37 o
   5   3   4      228.10      248.72      7.45 o
   6   3   4      654.11      621.89     12.16 o
   7   3   4     1285.40     1157.67     21.59 o
   8   3   4        0.48        0.99      5.72 o
   9   3   4     1603.08     1330.68     19.49 o
  10   3   4     2331.90     2264.07     28.79 o
  11   3   4     1894.16     1941.70     27.27 o
  12   3   4      143.96      138.36     10.83 o
  13   3   4     4969.34     5265.38     54.28 o
  14   3   4      814.61      854.61     22.81 o
  15   3   4      499.43      606.27     20.39 o
  16   3   4      471.65      420.03     21.24 o
  17   3   4     2158.68     1956.68     39.95 o
  18   3   4      100.96      104.48     18.11 o
  19   3   4     2721.40     2859.16     51.47 o
  20   3   4       89.14       69.15     19.76 o
  21   3   4      276.63      319.37     28.12 o
  22   3   4        5.35       73.41     23.12 o
  23   3   4     1102.40     1245.25     41.76 o
  24   3   4       40.15       40.30     43.74 o
  25   3   4      484.32      588.23    115.27 o
 -25   4   4       93.09      149.73     76.05 o
 -24   4   4      261.56      327.44     32.56 o
 -23   4   4       74.84       99.79     26.14 o
 -22   4   4      810.66      929.18     54.99 o
 -21   4   4      736.77      732.32     41.98 o
 -20   4   4      239.10      196.99     22.81 o
 -19   4   4     1274.40     1108.82     49.78 o
 -18   4   4      485.05      523.90     25.23 o
 -17   4   4       50.43       37.23     22.23 o
 -16   4   4      275.43      323.65     19.74 o
 -15   4   4     1109.27     1041.03     27.40 o
 -14   4   4      137.24      152.49     14.70 o
 -13   4   4       97.48      123.07     12.29 o
 -12   4   4     6093.87     6140.36     63.10 o
 -11   4   4     4293.36     4176.62     46.82 o
 -10   4   4     1205.66     1276.60     26.28 o
  -9   4   4     6918.34     6704.39     56.97 o
  -8   4   4     9612.76     9848.77     78.23 o
  -7   4   4     4329.46     4286.31     38.71 o
  -6   4   4    14609.56    15383.55    122.20 o
  -5   4   4     4770.26     5189.67     46.27 o
  -4   4   4     2404.75     2671.95     25.77 o
  -3   4   4    10227.41    10305.92     83.50 o
  -2   4   4      255.73      221.97      7.53 o
  -1   4   4      435.84      574.86     11.17 o
   0   4   4      176.05      335.10      9.80 o
   1   4   4      230.50      226.86      6.99 o
   2   4   4     8932.69     8496.40     56.99 o
   3   4   4     4465.27     4830.61     33.70 o
   4   4   4     4799.77     4695.41     38.19 o
   5   4   4     5267.49     4693.61     36.69 o
   6   4   4       80.80       55.05      6.18 o
   7   4   4     4406.19     4189.74     36.49 o
   8   4   4      621.15      572.92     15.27 o
   9   4   4       72.67       94.51      8.08 o
  10   4   4       67.56       23.89      7.43 o
  11   4   4     6629.47     6689.74     59.51 o
  12   4   4       10.62        5.84      8.30 o
  13   4   4      239.20      322.15     14.34 o
  14   4   4        9.03       22.43     11.17 o
  15   4   4       49.28       32.58     12.57 o
  16   4   4       48.76       39.48     15.30 o
  17   4   4      733.36      741.22     36.71 o
  18   4   4     6824.14     6970.41     94.31 o
  19   4   4      120.89      109.55     20.18 o
  20   4   4      326.48      330.93     25.28 o
  21   4   4      573.89      584.56     34.72 o
  22   4   4        7.45       21.77     23.22 o
  23   4   4      109.30       96.74     26.20 o
  24   4   4      124.18      156.40     49.90 o
 -24   5   4      318.41      240.70     44.94 o
 -23   5   4       14.48        0.61     24.52 o
 -22   5   4      260.31      279.50     28.47 o
 -21   5   4       22.64        5.57     21.78 o
 -20   5   4     1021.52      919.02     33.73 o
 -19   5   4      387.34      413.19     25.81 o
 -18   5   4      300.00      249.60     21.40 o
 -17   5   4     1619.17     1540.08     72.36 o
 -16   5   4      416.45      456.34     25.16 o
 -15   5   4     1776.29     1825.47     35.99 o
 -14   5   4      875.57      966.62     44.45 o
 -13   5   4     1215.98     1160.59     22.94 o
 -12   5   4     2505.43     2695.12     33.91 o
 -11   5   4     5704.36     5566.92     58.03 o
 -10   5   4     1180.56     1267.31     20.27 o
  -9   5   4      794.25      960.43     16.70 o
  -8   5   4     1118.47     1163.43     17.88 o
  -7   5   4     1327.61     1301.82     19.71 o
  -6   5   4     2452.36     2149.91     23.87 o
  -5   5   4        3.66        1.28      5.53 o
  -4   5   4     6051.30     6277.50     55.30 o
  -3   5   4    11727.35    11551.80     88.41 o
  -2   5   4      237.93      308.67     13.92 o
  -1   5   4     9660.45     8799.90     70.37 o
   0   5   4       36.06       97.07      7.15 o
   1   5   4      379.29      462.58     15.38 o
   2   5   4      128.83      247.80      7.64 o
   3   5   4     9989.42     9803.61     65.42 o
   4   5   4      902.24     1005.65     14.38 o
   5   5   4       54.23       65.89      9.35 o
   6   5   4      768.77      810.25     14.00 o
   7   5   4     1266.53     1263.70     17.04 o
   8   5   4       57.50       98.65      7.90 o
   9   5   4      125.33      115.50      8.84 o
  10   5   4     1467.94     1574.60     23.02 o
  11   5   4      981.94      980.84     19.13 o
  12   5   4     1015.33     1003.78     22.56 o
  13   5   4     1553.77     1571.04     25.63 o
  14   5   4        1.24       -6.56     10.81 o
  15   5   4     1382.44     1395.14     28.29 o
  16   5   4     1654.76     1707.81     34.37 o
  17   5   4     1494.56     1441.35     35.61 o
  18   5   4     1095.35     1081.61     57.40 o
  19   5   4      943.54      801.68     31.27 o
  20   5   4      202.77      201.61     24.20 o
  21   5   4       46.07       40.05     22.51 o
  22   5   4      205.31      153.76     26.56 o
  23   5   4      213.05      254.85     30.69 o
  24   5   4       56.56      125.96     78.43 o
 -24   6   4      434.08      560.89     91.50 o
 -23   6   4       77.18       28.89     29.71 o
 -22   6   4      383.49      404.71     34.22 o
 -21   6   4      647.29      563.83     39.66 o
 -20   6   4        0.79      -19.04     23.14 o
 -19   6   4     1010.14     1004.97     36.75 o
 -18   6   4      396.01      341.57     29.94 o
 -17   6   4      341.89      305.83     31.80 o
 -16   6   4     1335.78     1269.25     34.90 o
 -15   6   4      354.14      257.80     18.98 o
 -14   6   4      495.12      563.94     24.57 o
 -13   6   4      695.25      648.98     18.53 o
 -12   6   4     2161.17     2231.92     32.00 o
 -11   6   4     5225.05     5406.52     51.35 o
 -10   6   4       29.24       25.17      8.41 o
  -9   6   4     4155.44     4104.62     40.00 o
  -8   6   4       86.52       37.89      8.10 o
  -7   6   4      314.21      278.86     14.50 o
  -6   6   4      411.88      675.21     13.49 o
  -5   6   4     6733.05     7096.19     55.84 o
  -4   6   4     4251.26     4979.07     44.13 o
  -3   6   4     9377.01    10683.15     79.76 o
  -2   6   4      722.45      674.58     14.58 o
  -1   6   4        7.06       49.23      7.24 o
   0   6   4     5871.16     6225.89     56.28 o
   1   6   4      607.06      484.97     13.09 o
   2   6   4      601.38      573.71     11.71 o
   3   6   4      587.17      672.16     15.24 o
   4   6   4      182.05      110.61      6.59 o
   5   6   4    28431.16    29114.14    199.52 o
   6   6   4      693.86      749.93     14.76 o
   7   6   4     4433.77     4227.93     38.17 o
   8   6   4      311.76      382.36     11.60 o
   9   6   4      221.61      249.61     11.29 o
  10   6   4      343.24      330.23     15.43 o
  11   6   4      244.58      232.69     13.01 o
  12   6   4      529.48      548.93     17.85 o
  13   6   4      116.73      150.72     13.56 o
  14   6   4      129.20      162.98     14.58 o
  15   6   4     3364.48     3446.31     50.18 o
  16   6   4       16.68       24.12     15.01 o
  17   6   4      273.62      264.67     21.77 o
  18   6   4        9.34       23.59     18.68 o
  19   6   4       49.19       56.07     21.11 o
  20   6   4       89.13       81.72     23.56 o
  21   6   4      156.06      152.80     25.50 o
  22   6   4        8.14       16.90     27.45 o
  23   6   4       15.45       28.26     35.08 o
  24   6   4      106.06       82.00     91.50 o
 -23   7   4      368.15      238.68     76.65 o
 -22   7   4      119.31       92.71     29.86 o
 -21   7   4        3.38       10.31     26.92 o
 -20   7   4     1577.34     1528.72     59.29 o
 -19   7   4       17.41       24.41     23.67 o
 -18   7   4       93.01       59.55     23.29 o
 -17   7   4     1027.56     1023.55     55.77 o
 -16   7   4      154.68      164.88     22.00 o
 -15   7   4      566.01      580.95     35.96 o
 -14   7   4      626.08      653.02     23.49 o
 -13   7   4       70.99       58.11     12.77 o
 -12   7   4     3323.35     3455.29     45.10 o
 -11   7   4     2795.39     2845.87     36.36 o
 -10   7   4     1285.20     1260.53     27.34 o
  -9   7   4       96.53      163.93     12.02 o
  -8   7   4      744.27      593.19     15.60 o
  -7   7   4     3238.16     2976.39     32.44 o
  -6   7   4     1115.35     1062.62     18.38 o
  -5   7   4      102.98      120.72      9.14 o
  -4   7   4     5955.17     6001.64     52.29 o
  -3   7   4     2626.00     2457.43     28.73 o
  -2   7   4     4949.86     4808.48     51.61 o
  -1   7   4     3597.13     3452.10     35.26 o
   0   7   4     3157.92     3187.47     45.15 o
   1   7   4     3609.78     4055.32     41.40 o
   2   7   4      683.51      668.44     19.12 o
   3   7   4      241.51      221.47     11.23 o
   4   7   4       97.87      117.11      8.12 o
   5   7   4       29.82       36.47      6.95 o
   6   7   4      827.32      901.93     15.75 o
   7   7   4     4512.97     4246.36     47.26 o
   8   7   4      827.44      736.57     24.57 o
   9   7   4      982.03      946.23     17.78 o
  10   7   4      356.34      398.08     15.68 o
  11   7   4      178.23      158.26     12.55 o
  12   7   4     1457.24     1563.43     27.97 o
  13   7   4      264.34      261.15     16.02 o
  14   7   4     1254.10     1222.07     26.54 o
  15   7   4       62.63       72.51     14.97 o
  16   7   4      209.01      184.68     17.35 o
  17   7   4       74.55      111.28     22.25 o
  18   7   4     1286.13     1232.53     57.61 o
  19   7   4       39.01       58.03     24.06 o
  20   7   4       29.13        4.03     25.50 o
  21   7   4      206.58      195.42     33.78 o
  22   7   4       22.87       88.23     33.34 o
 -22   8   4      116.72       79.74     44.94 o
 -21   8   4       52.45       54.88     29.15 o
 -20   8   4      124.17       87.24     28.01 o
 -19   8   4       55.68       51.78     26.10 o
 -18   8   4       82.55       74.79     24.66 o
 -17   8   4     1342.83     1253.05     39.15 o
 -16   8   4      235.27      236.29     24.33 o
 -15   8   4     1885.57     2009.95     75.65 o
 -14   8   4       54.71       26.07     15.09 o
 -13   8   4      293.23      268.95     16.41 o
 -12   8   4       16.98       13.81     12.04 o
 -11   8   4     2952.28     2989.01     38.35 o
 -10   8   4      834.03      837.97     31.44 o
  -9   8   4     4412.60     4730.38     44.83 o
  -8   8   4        6.73        8.05      9.78 o
  -7   8   4        2.65       -1.36      9.35 o
  -6   8   4     1296.31     1380.10     23.93 o
  -5   8   4     1207.11     1448.10     24.28 o
  -4   8   4      420.43      483.94     15.06 o
  -3   8   4      148.66      121.42     10.23 o
  -2   8   4      378.23      373.87     13.47 o
  -1   8   4     4726.37     4271.92     42.35 o
   0   8   4      106.37      113.37     12.08 o
   1   8   4     7426.25     7348.10     67.20 o
   2   8   4       24.38        6.53      8.18 o
   3   8   4      483.50      432.25     19.53 o
   4   8   4     3064.40     2927.00     37.66 o
   5   8   4     1301.30     1348.81     20.36 o
   6   8   4     2617.34     2525.69     29.00 o
   7   8   4      544.01      568.94     15.15 o
   8   8   4       97.32      108.29     10.51 o
   9   8   4     1312.99     1354.26     29.19 o
  10   8   4      201.11      216.22     13.57 o
  11   8   4      438.52      447.07     18.85 o
  12   8   4      505.29      517.94     23.62 o
  13   8   4      347.28      321.74     18.94 o
  14   8   4      998.07     1017.54     45.00 o
  15   8   4      263.06      197.22     19.13 o
  16   8   4       32.59       39.19     17.11 o
  17   8   4      443.71      474.01     29.83 o
  18   8   4      180.51      235.94     32.98 o
  19   8   4        0.29       36.45     27.25 o
  20   8   4      798.26      863.90     66.04 o
  21   8   4       70.31       57.80     32.94 o
  22   8   4       39.91       81.17     45.79 o
 -22   9   4        0.13      -45.16     66.55 o
 -21   9   4        5.80       64.69     35.53 o
 -20   9   4        5.08       10.41     31.66 o
 -19   9   4       15.49       23.34     30.51 o
 -18   9   4       30.12       45.29     28.85 o
 -17   9   4       45.79       39.43     33.28 o
 -16   9   4      237.29      214.04     26.79 o
 -15   9   4        1.24       19.35     21.65 o
 -14   9   4       57.30       46.42     16.26 o
 -13   9   4      730.66      776.54     23.66 o
 -12   9   4      600.39      580.83     21.01 o
 -11   9   4      364.78      367.23     19.20 o
 -10   9   4       45.85       53.20     13.77 o
  -9   9   4       13.67       10.28     11.80 o
  -8   9   4       12.85       17.59     10.54 o
  -7   9   4      618.61      617.07     18.03 o
  -6   9   4      135.67      134.58     12.49 o
  -5   9   4      541.86      440.20     15.86 o
  -4   9   4        8.64       11.39     10.22 o
  -3   9   4     2611.39     2496.23     33.00 o
  -2   9   4      488.31      495.28     15.97 o
  -1   9   4       29.26       21.29     10.04 o
   0   9   4     1224.87     1312.34     30.59 o
   1   9   4        7.57       15.81      9.63 o
   2   9   4     2044.82     2184.11     30.08 o
   3   9   4        3.83        4.31     10.20 o
   4   9   4       75.36       97.82     12.39 o
   5   9   4      400.95      409.79     16.82 o
   6   9   4        3.90       -8.80      8.80 o
   7   9   4      473.77      529.06     16.86 o
   8   9   4      185.89      210.46     12.81 o
   9   9   4        4.51       19.32     10.67 o
  10   9   4      181.25      152.47     14.85 o
  11   9   4       95.47       70.97     13.19 o
  12   9   4     2432.55     2492.22     40.80 o
  13   9   4        0.32       16.83     15.04 o
  14   9   4       69.01       53.20     17.24 o
  15   9   4      632.74      537.75     34.55 o
  16   9   4       37.75        2.88     18.08 o
  17   9   4      126.05       91.26     30.28 o
  18   9   4        2.21        6.69     25.93 o
  19   9   4      644.64      565.72     40.04 o
  20   9   4        2.44       47.78     29.73 o
  21   9   4      406.58      454.01     46.26 o
 -20  10   4        5.43       -2.29     32.29 o
 -19  10   4       17.33       47.31     29.99 o
 -18  10   4      207.28      214.55     35.71 o
 -17  10   4      146.00       86.02     27.17 o
 -16  10   4     1263.97     1207.06     66.34 o
 -15  10   4      172.00      120.35     24.05 o
 -14  10   4      266.55      292.43     20.46 o
 -13  10   4      143.75      179.95     22.74 o
 -12  10   4       38.82       63.59     16.32 o
 -11  10   4      483.45      574.98     23.00 o
 -10  10   4      294.05      257.45     17.38 o
  -9  10   4       92.61       84.99     18.81 o
  -8  10   4        0.16       22.00     11.95 o
  -7  10   4       60.22       40.52     12.10 o
  -6  10   4      575.26      562.46     23.52 o
  -5  10   4      302.55      310.28     15.66 o
  -4  10   4     2338.95     2261.43     33.16 o
  -3  10   4       13.29       10.09     10.91 o
  -2  10   4       70.08       63.08     11.94 o
  -1  10   4     1416.07     1465.37     26.38 o
   0  10   4      323.59      394.52     30.91 o
   1  10   4       99.06       86.87     12.86 o
   2  10   4       18.28        9.60     11.43 o
   3  10   4     1149.71     1215.07     26.27 o
   4  10   4     2464.04     2634.61     43.31 o
   5  10   4      665.42      752.31     21.84 o
   6  10   4     1176.58     1198.63     27.20 o
   7  10   4       17.53       21.26     11.13 o
   8  10   4       11.62       27.93     11.17 o
   9  10   4      132.17      173.38     13.91 o
  10  10   4      289.95      284.06     15.73 o
  11  10   4      887.09      956.90     30.43 o
  12  10   4      190.90      191.75     19.83 o
  13  10   4        1.51       32.56     17.97 o
  14  10   4      241.65      138.17     20.27 o
  15  10   4        1.37      -16.08     20.91 o
  16  10   4      342.71      398.10     30.37 o
  17  10   4      119.62       96.20     57.97 o
  18  10   4      378.92      383.59     72.49 o
  19  10   4       52.87       54.42     36.53 o
  20  10   4      577.92      586.12     58.88 o
  21  10   4      154.13      228.16     61.79 o
 -19  11   4      205.23      224.14     43.05 o
 -18  11   4      190.88      276.06     40.04 o
 -17  11   4        0.11        0.01     33.78 o
 -16  11   4      165.77      135.67     33.74 o
 -15  11   4      718.83      644.91     40.80 o
 -14  11   4       84.38       82.64     20.96 o
 -13  11   4     1293.01     1118.20     32.17 o
 -12  11   4     1322.07     1437.16     34.89 o
 -11  11   4      648.06      495.40     26.50 o
 -10  11   4     1934.38     1898.21     37.72 o
  -9  11   4      128.41      155.20     19.52 o
  -8  11   4      161.74      216.47     16.16 o
  -7  11   4      631.67      557.19     19.30 o
  -6  11   4       14.14        3.45     12.42 o
  -5  11   4     2527.36     2513.02     39.03 o
  -4  11   4        1.48       13.69     12.96 o
  -3  11   4     2068.22     1999.71     32.60 o
  -2  11   4      528.68      495.39     18.69 o
  -1  11   4       24.83       27.25     12.58 o
   0  11   4     1705.54     1838.85     33.17 o
   1  11   4       59.27       72.86     14.33 o
   2  11   4     1819.92     1948.77     34.47 o
   3  11   4      196.79      207.38     16.83 o
   4  11   4     5485.38     6186.83     73.56 o
   5  11   4      128.73      135.38     16.28 o
   6  11   4      358.71      313.75     19.09 o
   7  11   4      113.19       55.64     15.62 o
   8  11   4       94.39       66.03     13.65 o
   9  11   4      473.61      403.51     18.39 o
  10  11   4      807.83      873.32     22.26 o
  11  11   4       42.03       29.36     12.89 o
  12  11   4      147.55      147.01     15.85 o
  13  11   4       96.29       62.53     22.41 o
  14  11   4      107.36       91.52     21.99 o
  15  11   4        0.77        7.61     21.40 o
  16  11   4      124.49      122.51     39.62 o
  17  11   4       75.81       51.79     40.30 o
  18  11   4       46.96      -34.53     60.01 o
  19  11   4        2.12       85.56     74.87 o
  20  11   4      189.30      259.06     92.69 o
 -18  12   4      485.15      388.39     66.52 o
 -17  12   4      148.63      162.78     39.18 o
 -16  12   4      328.55      288.73     40.76 o
 -15  12   4      802.39      788.78     42.36 o
 -14  12   4      125.16      114.68     27.99 o
 -13  12   4      120.01      147.32     27.53 o
 -12  12   4      255.14      224.42     25.36 o
 -11  12   4       27.88       25.95     20.84 o
 -10  12   4     2715.23     2951.38     53.34 o
  -9  12   4      503.27      402.01     24.03 o
  -8  12   4     1645.75     1815.53     39.10 o
  -7  12   4       25.06       11.98     16.28 o
  -6  12   4       58.86       96.90     24.26 o
  -5  12   4        2.16       -8.26     15.24 o
  -4  12   4      721.71      677.01     25.29 o
  -3  12   4     3358.15     3226.28     56.49 o
  -2  12   4      204.90      226.02     25.93 o
  -1  12   4     1355.60     1251.78     30.72 o
   0  12   4        1.04       -6.96     17.01 o
   1  12   4       10.02       -1.82     17.11 o
   2  12   4      273.59      260.78     21.63 o
   3  12   4     1489.79     1254.20     51.11 o
   4  12   4      340.46      293.27     22.96 o
   5  12   4     2843.63     2779.91     66.98 o
   6  12   4       54.92       20.12     18.85 o
   7  12   4       52.19       16.65     19.03 o
   8  12   4        1.38       -7.81     22.80 o
   9  12   4        1.08        1.33     23.70 o
  10  12   4        6.03       27.57     25.87 o
  11  12   4      799.79      820.36     42.79 o
  12  12   4      189.52      224.77     39.26 o
  13  12   4      293.24      317.68     62.55 o
  14  12   4      160.79      130.08     39.72 o
  15  12   4      107.00       49.57     40.05 o
  16  12   4       15.93       20.54     40.78 o
  17  12   4       46.22       -9.42     53.39 o
 -17  13   4        1.12      -45.16     70.11 o
 -16  13   4      483.16      481.48     43.01 o
 -15  13   4        2.46       21.91     30.09 o
 -14  13   4      362.19      342.57     37.91 o
 -13  13   4      235.52      361.88     33.05 o
 -12  13   4      126.82      142.27     31.98 o
 -11  13   4       72.19      148.83     24.86 o
 -10  13   4     1243.18     1381.24     37.43 o
  -9  13   4       17.06       35.95     21.13 o
  -8  13   4      118.81      135.18     22.11 o
  -7  13   4       44.24       26.67     18.84 o
  -6  13   4      158.76      145.75     24.18 o
  -5  13   4      414.80      387.97     22.29 o
  -4  13   4        1.33        6.43     16.84 o
  -3  13   4     1152.71     1137.90     29.69 o
  -2  13   4     1588.88     1512.43     45.17 o
  -1  13   4     2395.05     2561.30     54.38 o
   0  13   4      459.59      431.44     28.13 o
   1  13   4     1259.50     1110.72     42.34 o
   2  13   4      495.27      619.86     37.36 o
   3  13   4     2469.66     2206.71     59.39 o
   4  13   4      962.58      864.01     37.59 o
   5  13   4      830.02      830.69     43.26 o
   6  13   4      285.38      307.61     30.64 o
   7  13   4       16.89        5.84     26.03 o
   8  13   4       31.42       19.58     29.51 o
   9  13   4       86.65      115.92     31.79 o
  10  13   4      196.38      181.63     34.72 o
  11  13   4       33.92       36.74     36.75 o
  12  13   4       43.52       68.63     38.44 o
  13  13   4      684.69      611.27     51.70 o
  14  13   4       96.95       97.50     42.53 o
  15  13   4       22.43       16.66     43.62 o
  16  13   4      103.91      135.13     56.79 o
  17  13   4      298.26      225.78     86.75 o
 -15  14   4       17.80       98.08     66.79 o
 -14  14   4      258.60      243.68     40.15 o
 -13  14   4       31.71       49.11     34.68 o
 -12  14   4     1073.19     1148.26     56.85 o
 -11  14   4        8.71      -23.10     33.88 o
 -10  14   4       12.79        5.08     26.87 o
  -9  14   4      173.11      130.47     28.50 o
  -8  14   4      255.39      222.27     29.25 o
  -7  14   4       11.18       -7.26     23.10 o
  -6  14   4      125.86      176.42     27.55 o
  -5  14   4      815.49      856.84     32.63 o
  -4  14   4     1547.92     1377.45     37.63 o
  -3  14   4      337.85      347.65     26.37 o
  -2  14   4     2901.60     2974.35     52.36 o
  -1  14   4      586.77      515.98     36.82 o
   0  14   4      626.72      520.81     31.24 o
   1  14   4      530.53      483.88     35.03 o
   2  14   4      270.52      336.89     32.93 o
   3  14   4       96.18      141.63     29.37 o
   4  14   4      691.99      624.78     37.02 o
   5  14   4        3.36       19.17     28.05 o
   6  14   4      737.83      674.75     46.89 o
   7  14   4      554.14      559.92     93.04 o
   8  14   4      132.31      139.30     35.64 o
   9  14   4       16.09       10.61     34.18 o
  10  14   4       17.49       56.68     35.70 o
  11  14   4      811.37      881.25     57.15 o
  12  14   4      286.87      401.38     59.44 o
  13  14   4      295.60      331.55     50.75 o
  14  14   4        4.60       61.56     54.65 o
  15  14   4      109.67      223.41     96.26 o
 -14  15   4       25.49       86.75     89.13 o
 -13  15   4      120.50       65.68     64.60 o
 -12  15   4      198.62      260.03     58.40 o
 -11  15   4       65.72       65.60     39.24 o
 -10  15   4     1378.77     1474.29     55.41 o
  -9  15   4      270.04      211.52     32.46 o
  -8  15   4      520.52      536.29     36.17 o
  -7  15   4      146.56      126.51     30.99 o
  -6  15   4      521.62      451.66     30.97 o
  -5  15   4      260.80      268.63     28.33 o
  -4  15   4      221.21      247.38     27.82 o
  -3  15   4       71.66       40.87     24.91 o
  -2  15   4       47.58       48.81     25.28 o
  -1  15   4       95.76       39.84     24.95 o
   0  15   4      385.35      374.51     30.04 o
   1  15   4       22.89      -24.47     24.47 o
   2  15   4        1.68      -26.93     26.93 o
   3  15   4     1358.54     1241.35     53.86 o
   4  15   4      158.78      193.08     43.57 o
   5  15   4        1.96       18.56     32.68 o
   6  15   4     1238.70     1379.96     78.91 o
   7  15   4      747.81      718.60     59.52 o
   8  15   4       71.84      114.29     39.21 o
   9  15   4     1919.64     2131.76    115.37 o
  10  15   4       90.62       19.07     43.30 o
  11  15   4      161.15      189.89     49.45 o
  12  15   4       28.50       35.65     87.94 o
  13  15   4      247.58      259.06    111.70 o
 -11  16   4        3.55       21.39    111.70 o
 -10  16   4       14.07       49.91    106.95 o
  -9  16   4       30.56      -15.91     51.94 o
  -8  16   4      326.24      376.85     36.66 o
  -7  16   4       47.19       18.55     32.38 o
  -6  16   4       73.36       71.56     29.14 o
  -5  16   4      988.04      922.48     46.29 o
  -4  16   4      353.79      357.16     32.79 o
  -3  16   4      369.30      418.16     33.22 o
  -2  16   4      398.30      431.63     33.05 o
  -1  16   4      276.61      285.44     30.78 o
   0  16   4        1.23       27.20     28.50 o
   1  16   4      897.88     1010.61     42.39 o
   2  16   4      718.96      745.96     40.06 o
   3  16   4      201.60      235.88     36.89 o
   4  16   4      246.58      199.14     36.19 o
   5  16   4      426.79      353.31     41.99 o
   6  16   4       27.43        2.18     33.35 o
   7  16   4      369.54      326.06     41.03 o
   8  16   4      371.45      342.08     56.12 o
   9  16   4       80.41      104.57     98.63 o
  -8  17   4       12.93       39.22    122.40 o
  -7  17   4      187.30      204.39    118.83 o
  -6  17   4        1.92      118.83    116.46 o
  -5  17   4       33.92      -35.12     65.34 o
  -4  17   4       61.58       22.58     82.00 o
  -3  17   4       22.07      -18.72     70.71 o
  -2  17   4      447.38      441.30     81.40 o
  -1  17   4      264.23      214.25     54.24 o
   0  17   4      649.07      659.06     60.42 o
   1  17   4       13.54        1.65     47.45 o
   2  17   4       44.94       28.65     63.10 o
   3  17   4     1494.38     1622.04     95.99 o
   4  17   4      231.08      306.63     73.76 o
   5  17   4      175.83      138.52     70.70 o
   6  17   4       28.38       13.75     72.13 o
   7  17   4      111.04       84.37    117.65 o
   8  17   4        1.10       92.69    127.15 o
 -25   1   5        6.79       98.63     73.68 o
 -24   1   5       17.09       26.11     26.37 o
 -23   1   5       48.91       24.75     24.47 o
 -22   1   5      227.16      245.95     26.82 o
 -21   1   5       24.43       49.34     20.67 o
 -20   1   5     1016.35      952.22     42.07 o
 -19   1   5      155.09      163.99     19.56 o
 -18   1   5     1058.81      914.52     28.75 o
 -17   1   5      125.82       68.91     14.99 o
 -16   1   5     1205.58     1214.47     33.39 o
 -15   1   5      554.39      606.13     28.43 o
 -14   1   5      577.65      613.62     21.97 o
 -13   1   5      259.45      300.47     19.96 o
 -12   1   5      108.79      118.83     10.81 o
 -11   1   5      433.74      492.19     15.88 o
 -10   1   5       26.87       19.19      7.12 o
  -9   1   5      803.84      951.03     17.55 o
  -8   1   5      609.15      566.91     11.77 o
  -7   1   5      140.15      140.88      7.22 o
  -6   1   5     1960.37     2364.54     22.90 o
  -5   1   5      334.40      230.79      7.07 o
  -4   1   5       19.99        7.66      4.22 o
  -3   1   5     4833.23     4365.69     33.21 o
  -2   1   5     1534.50     1657.11     16.67 o
  -1   1   5     6762.96     6836.33     53.99 o
   0   1   5     1701.08     1922.04     18.52 o
   1   1   5     9543.96     9456.69     72.18 o
   2   1   5     1396.02     1276.40     13.63 o
   3   1   5     1928.19     2114.29     20.13 o
   4   1   5      296.65      374.84      9.13 o
   5   1   5     4380.06     4459.46     41.11 o
   6   1   5       35.53        6.70      5.06 o
   7   1   5      480.32      443.66     10.33 o
   8   1   5      289.63      375.24     11.35 o
   9   1   5     2856.63     3263.13     35.60 o
  10   1   5      158.98      194.80     10.31 o
  11   1   5      153.75      194.88     11.03 o
  12   1   5       19.84       30.74      8.84 o
  13   1   5       46.70       15.79      9.33 o
  14   1   5      113.53      124.27     12.05 o
  15   1   5       90.84       70.87     13.17 o
  16   1   5      186.02      172.38     17.81 o
  17   1   5      292.44      287.75     20.86 o
  18   1   5      912.52      785.92     28.92 o
  19   1   5        2.19       -7.96     17.51 o
  20   1   5       88.76       64.98     20.04 o
  21   1   5       17.91        3.49     20.38 o
  22   1   5      403.71      436.05     30.03 o
  23   1   5        8.83      -11.51     22.47 o
  24   1   5       27.79       32.61     44.09 o
  25   1   5       27.76       30.90    102.20 o
 -25   2   5      100.53      162.80     74.87 o
 -24   2   5       40.02       10.26     26.42 o
 -23   2   5        6.82      -11.94     24.16 o
 -22   2   5      427.37      504.08     30.16 o
 -21   2   5      150.69      121.58     22.89 o
 -20   2   5      210.52      179.00     22.22 o
 -19   2   5      275.07      254.88     21.93 o
 -18   2   5       10.72       25.54     16.21 o
 -17   2   5     2737.35     2497.65     47.97 o
 -16   2   5      188.35      209.82     17.44 o
 -15   2   5      424.05      331.43     20.27 o
 -14   2   5      884.35      863.16     23.72 o
 -13   2   5       69.92       55.74     10.63 o
 -12   2   5      686.36      691.38     22.61 o
 -11   2   5      181.62      190.28     11.56 o
 -10   2   5     1373.29     1388.81     25.00 o
  -9   2   5     5201.36     5903.90     55.22 o
  -8   2   5      136.96      102.91      7.10 o
  -7   2   5        1.41       16.91      5.62 o
  -6   2   5      117.11      193.05      7.60 o
  -5   2   5      247.67      250.39      7.16 o
  -4   2   5      856.42      990.69     13.21 o
  -3   2   5       49.20       88.64      5.35 o
  -2   2   5     7361.87     7028.33     52.46 o
  -1   2   5      738.91      661.03     13.67 o
   0   2   5     3975.32     4106.17     32.77 o
   1   2   5    15184.47    15153.75    102.01 o
   2   2   5    12486.41    13201.91     78.68 o
   3   2   5     3059.42     3110.65     27.17 o
   4   2   5      249.73      301.08      8.37 o
   5   2   5     1112.53     1070.63     15.10 o
   6   2   5      562.58      616.98     12.08 o
   7   2   5       40.95       29.78      6.63 o
   8   2   5        4.76       -2.46      5.82 o
   9   2   5     4087.50     4282.51     40.35 o
  10   2   5       95.27       98.73      8.89 o
  11   2   5     4568.44     4552.68     48.27 o
  12   2   5      114.10       99.47     10.32 o
  13   2   5       31.50       16.04      9.54 o
  14   2   5     1109.55     1077.27     23.12 o
  15   2   5        1.52      -11.40     11.40 o
  16   2   5       30.69       32.29     14.80 o
  17   2   5      584.92      533.99     24.32 o
  18   2   5        1.62       -9.97     15.91 o
  19   2   5        2.52        1.87     17.31 o
  20   2   5      153.92      180.79     22.43 o
  21   2   5      593.15      584.19     30.60 o
  22   2   5      206.37      225.53     25.70 o
  23   2   5      141.08      137.56     25.84 o
  24   2   5      181.83      171.33     58.70 o
 -25   3   5       76.38       54.66     71.30 o
 -24   3   5      411.04      409.20     37.91 o
 -23   3   5       16.57      -21.53     24.11 o
 -22   3   5      377.20      351.51     29.11 o
 -21   3   5      130.74      134.53     23.70 o
 -20   3   5       44.75       -4.20     19.31 o
 -19   3   5      128.46      109.89     19.93 o
 -18   3   5       22.93       17.94     16.51 o
 -17   3   5        0.75        0.22     14.78 o
 -16   3   5      295.46      285.73     18.60 o
 -15   3   5       54.12       69.33     13.92 o
 -14   3   5      826.63      814.41     23.59 o
 -13   3   5       33.65       26.57     11.53 o
 -12   3   5     5338.29     4983.22     73.72 o
 -11   3   5       22.88       31.33      8.73 o
 -10   3   5     1106.60     1012.05     20.14 o
  -9   3   5       19.46       49.12      8.16 o
  -8   3   5        5.70        4.03      6.06 o
  -7   3   5      118.48      113.11      7.08 o
  -6   3   5      626.70      610.71     12.60 o
  -5   3   5      726.42      702.69     12.64 o
  -4   3   5      155.47      100.94      6.53 o
  -3   3   5     2852.83     2967.10     26.23 o
  -2   3   5       11.53       -0.14      4.10 o
  -1   3   5      306.82      336.43      7.84 o
   0   3   5    24548.53    25857.51    162.42 o
   1   3   5     2420.96     2470.75     21.02 o
   2   3   5     1314.51     1312.84     13.47 o
   3   3   5     1758.80     1784.25     16.77 o
   4   3   5     4366.32     4039.25     31.74 o
   5   3   5      146.19      149.39      6.55 o
   6   3   5     4715.00     5176.12     44.76 o
   7   3   5      126.58       72.55      6.95 o
   8   3   5     1301.22     1181.69     25.78 o
   9   3   5       34.69       47.33      7.36 o
  10   3   5     1266.19     1546.77     22.29 o
  11   3   5     2292.11     2428.81     38.61 o
  12   3   5     1008.64      900.57     19.78 o
  13   3   5      739.04      804.74     26.72 o
  14   3   5       83.88       88.25     12.38 o
  15   3   5        3.03      -11.35     11.35 o
  16   3   5      267.23      264.70     19.48 o
  17   3   5      485.75      398.75     32.87 o
  18   3   5      530.04      481.43     25.14 o
  19   3   5      172.12      184.26     21.98 o
  20   3   5       19.81       14.24     19.59 o
  21   3   5      501.33      426.93     28.53 o
  22   3   5      478.02      462.90     47.39 o
  23   3   5      435.98      358.81     33.34 o
  24   3   5       14.99       27.25     58.53 o
 -25   4   5       98.82      174.69     80.81 o
 -24   4   5      240.25      271.22     44.58 o
 -23   4   5       60.19       54.04     25.88 o
 -22   4   5       48.42       23.89     23.35 o
 -21   4   5      150.17      120.81     23.87 o
 -20   4   5      836.34      884.65     32.81 o
 -19   4   5      306.45      253.45     23.13 o
 -18   4   5     1151.12     1161.83     40.66 o
 -17   4   5      318.42      261.10     20.36 o
 -16   4   5      132.06      124.34     16.24 o
 -15   4   5      278.88      235.71     17.64 o
 -14   4   5      508.62      434.27     18.54 o
 -13   4   5     1256.31     1333.66     26.48 o
 -12   4   5     1305.47     1272.41     26.53 o
 -11   4   5      108.81      174.40     13.57 o
 -10   4   5      675.58      705.82     17.25 o
  -9   4   5      500.19      434.87     11.75 o
  -8   4   5       13.69        5.84      6.60 o
  -7   4   5     1429.58     1172.88     17.42 o
  -6   4   5     2640.15     2802.23     29.76 o
  -5   4   5      778.04      622.26     12.32 o
  -4   4   5    12621.45    12272.92     88.97 o
  -3   4   5       24.39        8.42      5.71 o
  -2   4   5     4015.10     3887.09     36.62 o
  -1   4   5      150.39      152.94      6.64 o
   0   4   5    10006.67     9551.77     67.22 o
   1   4   5    10276.02    11055.80     73.12 o
   2   4   5    13945.05    14698.63     90.59 o
   3   4   5      674.21      838.83     11.45 o
   4   4   5      661.21      743.94     10.90 o
   5   4   5     8797.89     9443.96     70.32 o
   6   4   5      657.34      601.56     11.62 o
   7   4   5     9803.48    10111.07     76.03 o
   8   4   5      146.85      191.53     15.54 o
   9   4   5     3050.81     2735.21     30.43 o
  10   4   5     3919.46     3602.09     37.30 o
  11   4   5     1586.29     1384.18     22.42 o
  12   4   5     2632.45     2583.40     36.32 o
  13   4   5       65.60       54.39     10.26 o
  14   4   5      309.75      388.29     20.57 o
  15   4   5     1429.03     1479.95     33.02 o
  16   4   5     1108.93     1218.09     41.17 o
  17   4   5        2.20      -15.42     15.42 o
  18   4   5       67.01       78.42     21.70 o
  19   4   5      106.43      102.53     20.33 o
  20   4   5      300.65      352.68     38.09 o
  21   4   5       19.23       -1.02     21.40 o
  22   4   5       15.78       23.31     25.06 o
  23   4   5      153.83      175.10     31.09 o
  24   4   5        8.91      -32.09     79.62 o
 -24   5   5      100.17      -14.26     74.87 o
 -23   5   5       13.43       -3.52     27.78 o
 -22   5   5      270.32      194.03     30.69 o
 -21   5   5     1367.08     1555.13     93.60 o
 -20   5   5      151.04      114.60     22.64 o
 -19   5   5      575.00      592.09     28.13 o
 -18   5   5     1603.06     1592.49     84.22 o
 -17   5   5       42.73       65.35     17.57 o
 -16   5   5     2882.13     3044.94     53.47 o
 -15   5   5     1206.42     1021.12     28.50 o
 -14   5   5        6.29       -1.72     12.11 o
 -13   5   5      365.85      341.96     19.56 o
 -12   5   5    16719.29    16388.41    145.26 o
 -11   5   5      336.45      400.81     14.70 o
 -10   5   5     3591.88     3625.06     40.01 o
  -9   5   5        9.49       21.52      7.54 o
  -8   5   5      745.81      612.22     21.45 o
  -7   5   5     2410.76     2559.42     29.06 o
  -6   5   5      770.09      676.92     14.06 o
  -5   5   5      689.52      673.07     12.78 o
  -4   5   5      380.53      493.28     11.95 o
  -3   5   5      157.76      183.43     10.50 o
  -2   5   5    10727.79     9498.88     76.21 o
  -1   5   5     2837.00     2987.94     30.41 o
   0   5   5      383.22      650.83     13.04 o
   1   5   5      780.57      739.06     13.94 o
   2   5   5     3984.62     3849.31     31.23 o
   3   5   5     2141.32     2116.31     19.28 o
   4   5   5      188.63       77.73      5.73 o
   5   5   5      537.43      465.72     11.64 o
   6   5   5      624.44      710.77     12.69 o
   7   5   5      373.90      371.33     10.69 o
   8   5   5     3570.70     3746.23     35.37 o
   9   5   5     1950.45     1716.23     23.77 o
  10   5   5       17.09       21.40      8.11 o
  11   5   5      387.09      457.52     15.55 o
  12   5   5     1366.05     1353.99     26.73 o
  13   5   5      246.19      287.17     13.89 o
  14   5   5      566.77      602.03     24.37 o
  15   5   5       85.90       40.46     14.08 o
  16   5   5        3.34       -0.74     14.12 o
  17   5   5      856.42      793.64     28.84 o
  18   5   5       24.34       40.38     18.55 o
  19   5   5      128.19      148.46     23.21 o
  20   5   5       26.64      -17.53     22.31 o
  21   5   5      182.04      272.41     29.69 o
  22   5   5      312.77      338.07     34.28 o
  23   5   5      218.79      210.56     44.88 o
  24   5   5       98.56      116.46     90.31 o
 -24   6   5      672.41      740.33     98.63 o
 -23   6   5      337.03      360.73     47.83 o
 -22   6   5      118.12      139.49     30.08 o
 -21   6   5      135.64      178.71     28.03 o
 -20   6   5     1672.52     1741.33     92.28 o
 -19   6   5      529.39      532.47     47.31 o
 -18   6   5      415.13      383.03     27.91 o
 -17   6   5      860.04      809.16     32.22 o
 -16   6   5      579.14      538.14     27.07 o
 -15   6   5     1658.15     1584.00     31.87 o
 -14   6   5     7697.15     8070.14    138.42 o
 -13   6   5     3148.62     3145.74     39.39 o
 -12   6   5     2500.06     2494.28     32.05 o
 -11   6   5      308.04      271.09     12.85 o
 -10   6   5      772.30      668.87     17.01 o
  -9   6   5       13.15       22.42      8.44 o
  -8   6   5     6407.81     6339.20     58.61 o
  -7   6   5      425.64      436.67     12.44 o
  -6   6   5        2.86       17.89      7.04 o
  -5   6   5     1508.67     1645.51     23.47 o
  -4   6   5    15652.40    15468.25    117.65 o
  -3   6   5       13.71       22.18      7.25 o
  -2   6   5       37.67       54.88      7.96 o
  -1   6   5     2811.14     2655.33     29.22 o
   0   6   5      936.40      647.17     16.78 o
   1   6   5     1347.09     1225.88     19.92 o
   2   6   5    13190.37    11867.86     92.08 o
   3   6   5      743.28      621.37     12.33 o
   4   6   5      766.91      843.78     13.54 o
   5   6   5     9025.88     8887.87     64.78 o
   6   6   5     1554.68     1513.90     18.83 o
   7   6   5        2.20        7.12      6.76 o
   8   6   5      452.75      579.30     17.48 o
   9   6   5       94.68      122.92      9.63 o
  10   6   5     4667.06     4475.92     47.69 o
  11   6   5     2209.31     2104.21     30.74 o
  12   6   5       20.21       28.24     10.74 o
  13   6   5        7.71      -10.94     10.94 o
  14   6   5      705.18      808.09     27.79 o
  15   6   5     2652.98     2704.25     48.74 o
  16   6   5      732.58      922.47     28.33 o
  17   6   5      101.07      116.63     19.34 o
  18   6   5      473.64      532.69     30.32 o
  19   6   5      529.70      544.86     40.47 o
  20   6   5       93.70       67.23     24.82 o
  21   6   5      802.16      846.12     51.58 o
  22   6   5        4.54       17.26     30.07 o
 -23   7   5      143.81      140.36     55.29 o
 -22   7   5      610.20      590.17     38.76 o
 -21   7   5     1004.00      981.09     61.23 o
 -20   7   5      394.39      396.93     32.58 o
 -19   7   5      788.90      780.45     41.02 o
 -18   7   5      657.25      672.78     32.73 o
 -17   7   5        6.68       21.10     21.15 o
 -16   7   5     3576.60     3796.44    111.11 o
 -15   7   5      650.37      608.30     28.25 o
 -14   7   5      788.58      835.92     26.44 o
 -13   7   5      610.86      648.72     21.44 o
 -12   7   5     3717.46     3756.62     44.76 o
 -11   7   5     2040.38     2025.44     30.85 o
 -10   7   5     2084.03     2101.50     32.76 o
  -9   7   5      740.56      809.74     19.78 o
  -8   7   5     1543.77     1496.76     25.53 o
  -7   7   5      550.96      591.95     17.36 o
  -6   7   5    12150.21    12087.85     96.25 o
  -5   7   5     3140.03     3391.65     34.95 o
  -4   7   5      632.65      759.18     17.13 o
  -3   7   5       55.83       90.58      9.44 o
  -2   7   5    12789.53    12220.10     97.74 o
  -1   7   5     3402.29     3689.82     37.68 o
   0   7   5    12293.41    12724.42    100.90 o
   1   7   5      684.78      709.47     15.96 o
   2   7   5     2526.72     2537.71     30.68 o
   3   7   5     1687.60     1711.07     22.40 o
   4   7   5    12229.21    12532.13    105.30 o
   5   7   5       67.38       48.56      9.52 o
   6   7   5     2120.11     2090.11     25.18 o
   7   7   5      109.89       52.89      8.16 o
   8   7   5     1423.96     1269.19     21.72 o
   9   7   5     1623.85     1388.30     25.02 o
  10   7   5     1596.71     1624.99     27.45 o
  11   7   5      635.71      691.98     21.09 o
  12   7   5      976.79      954.76     24.77 o
  13   7   5     4585.02     4763.45     58.58 o
  14   7   5     1412.32     1485.43     32.54 o
  15   7   5      754.87      805.52     28.27 o
  16   7   5       48.60       75.93     20.66 o
  17   7   5     1350.68     1263.54     52.41 o
  18   7   5      587.31      519.72     35.45 o
  19   7   5      503.98      485.25     41.80 o
  20   7   5      135.74       85.15     29.95 o
  21   7   5      245.02      159.74     34.33 o
  22   7   5       18.44      -30.21     38.13 o
 -22   8   5        0.71       34.46     67.74 o
 -21   8   5      274.33      335.07     38.62 o
 -20   8   5     1343.48     1422.44    123.59 o
 -19   8   5      310.39      253.82     56.46 o
 -18   8   5      595.54      468.54     35.67 o
 -17   8   5     1978.18     1840.76    101.11 o
 -16   8   5       10.72       32.27     24.63 o
 -15   8   5     1116.65     1005.51     33.43 o
 -14   8   5     6443.40     6467.83    103.35 o
 -13   8   5       31.11       25.84     15.28 o
 -12   8   5     3113.03     2888.86     46.13 o
 -11   8   5       93.72       73.41     14.75 o
 -10   8   5     3603.34     3764.01     56.72 o
  -9   8   5      262.97      234.74     20.02 o
  -8   8   5     1020.80     1006.24     24.25 o
  -7   8   5      399.08      362.11     15.11 o
  -6   8   5     3354.47     3559.62     43.01 o
  -5   8   5     1166.47     1059.07     25.43 o
  -4   8   5    14463.13    14640.35    123.23 o
  -3   8   5      137.55      132.55     11.37 o
  -2   8   5     1467.80     1338.58     32.05 o
  -1   8   5       17.94       12.39      9.04 o
   0   8   5     2395.36     2341.02     29.25 o
   1   8   5     3006.03     3145.08     36.70 o
   2   8   5     3468.53     3473.78     38.99 o
   3   8   5       65.77       43.13      9.55 o
   4   8   5     2558.64     2508.06     41.14 o
   5   8   5     6352.70     6483.26     62.57 o
   6   8   5     3733.64     3678.31     39.36 o
   7   8   5     2909.00     3072.91     44.48 o
   8   8   5      473.38      420.99     17.19 o
   9   8   5      793.48      693.53     18.19 o
  10   8   5     1614.87     1534.28     31.82 o
  11   8   5     4884.69     4693.94     56.89 o
  12   8   5     2156.57     2035.60     36.45 o
  13   8   5      190.82      152.98     16.90 o
  14   8   5      506.46      473.01     36.41 o
  15   8   5      781.38      735.14     31.53 o
  16   8   5       68.93      113.64     21.84 o
  17   8   5      229.62      201.64     25.39 o
  18   8   5       10.74      -10.62     25.35 o
  19   8   5      578.59      536.36     38.48 o
  20   8   5      639.37      585.12     60.85 o
  21   8   5      431.16      616.58     82.03 o
  22   8   5       64.86        0.00     68.92 o
 -22   9   5      550.25      413.54     91.50 o
 -21   9   5      502.71      461.64     81.64 o
 -20   9   5      130.79       96.62     34.63 o
 -19   9   5      510.22      494.25     39.91 o
 -18   9   5     1204.62     1401.99    135.47 o
 -17   9   5      874.81      763.24     40.16 o
 -16   9   5     3192.61     3172.85    148.54 o
 -15   9   5     1352.26     1360.54     42.91 o
 -14   9   5     1753.95     1697.26     33.99 o
 -13   9   5      270.68      247.77     26.84 o
 -12   9   5     4578.12     4669.84     55.28 o
 -11   9   5      724.92      663.39     25.49 o
 -10   9   5      675.20      649.93     22.24 o
  -9   9   5      219.70      214.69     18.18 o
  -8   9   5      844.94      868.15     21.77 o
  -7   9   5     1523.58     1645.11     28.73 o
  -6   9   5     3636.20     3968.70     48.45 o
  -5   9   5       38.19       38.92     11.28 o
  -4   9   5     1229.23     1255.41     25.60 o
  -3   9   5      693.17      696.63     22.23 o
  -2   9   5     7658.64     7643.65     72.34 o
  -1   9   5        1.01       -3.35      9.89 o
   0   9   5     3160.31     2946.96     50.02 o
   1   9   5     1193.36     1159.05     24.46 o
   2   9   5     3356.71     3508.94     46.47 o
   3   9   5     1945.94     2100.53     34.70 o
   4   9   5     7745.28     7733.01     78.14 o
   5   9   5      651.15      571.16     19.25 o
   6   9   5      884.66      876.06     19.67 o
   7   9   5      663.55      575.65     17.13 o
   8   9   5      356.58      429.44     15.16 o
   9   9   5       51.00        0.69      9.70 o
  10   9   5      176.76      214.25     14.75 o
  11   9   5       16.21       -3.14     13.68 o
  12   9   5     1208.58     1137.05     55.16 o
  13   9   5     3488.36     3490.24     60.90 o
  14   9   5       27.81       25.53     19.49 o
  15   9   5      114.55      111.91     35.22 o
  16   9   5       92.82       17.25     23.65 o
  17   9   5     1489.15     1457.46     50.56 o
  18   9   5     1155.86     1189.03     56.14 o
  19   9   5       29.70       42.65     34.52 o
  20   9   5      389.70      395.64     47.21 o
  21   9   5      818.18      881.74     91.50 o
 -21  10   5      154.21      122.40     76.05 o
 -20  10   5      354.44      365.96     52.31 o
 -19  10   5     1313.58     1240.42     62.80 o
 -18  10   5      276.24      262.97     32.97 o
 -17  10   5      917.50      836.93     39.29 o
 -16  10   5      445.16      395.67     32.11 o
 -15  10   5        2.62        4.23     19.72 o
 -14  10   5     1513.84     1478.54     34.08 o
 -13  10   5      701.24      780.40     25.80 o
 -12  10   5       18.67       12.04     16.01 o
 -11  10   5      779.06      835.22     26.38 o
 -10  10   5     1202.51     1420.84     31.52 o
  -9  10   5     1022.72     1014.15     39.02 o
  -8  10   5      814.24      800.49     22.58 o
  -7  10   5     4766.15     4689.48     53.38 o
  -6  10   5     1163.18     1269.84     26.65 o
  -5  10   5      310.94      351.78     17.19 o
  -4  10   5     7678.32     8240.14     78.90 o
  -3  10   5     1324.05     1334.53     33.24 o
  -2  10   5     1384.87     1338.18     25.96 o
  -1  10   5       15.68        7.77     11.60 o
   0  10   5     6179.27     6068.75     65.08 o
   1  10   5      501.19      624.99     20.40 o
   2  10   5     2938.56     3014.57     41.91 o
   3  10   5     1202.93     1159.75     35.49 o
   4  10   5      707.53      761.44     23.10 o
   5  10   5     1366.05     1326.30     29.95 o
   6  10   5     1530.01     1671.27     32.32 o
   7  10   5       21.00       17.43     12.34 o
   8  10   5      154.39      191.21     14.47 o
   9  10   5     1902.99     1832.18     28.69 o
  10  10   5     3431.22     3170.15     46.05 o
  11  10   5      628.10      582.04     26.93 o
  12  10   5     2861.89     2848.79     54.95 o
  13  10   5       88.83      100.80     24.34 o
  14  10   5        2.73       10.74     20.49 o
  15  10   5      443.36      464.90     43.47 o
  16  10   5     1259.23     1464.69     50.73 o
  17  10   5        1.93       31.50     27.47 o
  18  10   5      305.06      466.64     99.90 o
  19  10   5      954.06     1087.32     59.21 o
  20  10   5      454.46      507.46     57.04 o
 -19  11   5      461.55      470.65     77.24 o
 -18  11   5      311.00      405.14     43.52 o
 -17  11   5        0.62      -11.71     33.79 o
 -16  11   5      267.66      363.27     39.40 o
 -15  11   5      734.68      708.85     30.34 o
 -14  11   5      146.22      158.32     21.27 o
 -13  11   5       65.73       38.30     19.01 o
 -12  11   5     1582.87     1589.14     34.11 o
 -11  11   5      372.32      413.44     23.24 o
 -10  11   5     1623.39     1587.96     35.98 o
  -9  11   5      401.59      374.36     20.55 o
  -8  11   5     1495.29     1370.20     28.09 o
  -7  11   5      109.51      122.11     16.56 o
  -6  11   5     4941.42     5186.74     58.23 o
  -5  11   5     1030.15     1042.24     25.40 o
  -4  11   5      289.01      280.43     17.32 o
  -3  11   5      220.99      221.83     16.66 o
  -2  11   5     1148.57     1012.92     24.78 o
  -1  11   5        0.74      -12.73     12.73 o
   0  11   5     1786.70     1665.09     30.53 o
   1  11   5      324.78      299.14     18.55 o
   2  11   5      231.52      200.52     16.82 o
   3  11   5      320.44      335.58     26.50 o
   4  11   5     6187.39     6658.29     78.35 o
   5  11   5      136.73      150.80     17.30 o
   6  11   5       76.62       78.88     16.16 o
   7  11   5      495.09      558.60     23.00 o
   8  11   5     5019.29     5552.40     71.17 o
   9  11   5       41.08       34.19     14.78 o
  10  11   5     3852.31     4156.35     55.67 o
  11  11   5     1173.95     1263.89     33.36 o
  12  11   5      109.10       64.99     16.17 o
  13  11   5     1716.53     1925.03     52.01 o
  14  11   5      685.11      672.14     37.45 o
  15  11   5      271.99      265.16     31.26 o
  16  11   5       41.37       -1.20     24.68 o
  17  11   5      328.47      261.25     32.96 o
  18  11   5      312.80      336.60     42.46 o
  19  11   5        3.59      -24.96     77.24 o
 -18  12   5       91.21       75.79     61.62 o
 -17  12   5      351.49      345.93     43.40 o
 -16  12   5        6.72       14.10     32.23 o
 -15  12   5        8.24        7.98     25.25 o
 -14  12   5      274.47      232.94     25.63 o
 -13  12   5     1448.06     1526.50     45.15 o
 -12  12   5     1391.89     1453.89     40.34 o
 -11  12   5      156.48      178.56     24.60 o
 -10  12   5        7.13       -5.55     19.95 o
  -9  12   5      460.70      453.26     25.61 o
  -8  12   5     1379.58     1396.41     34.65 o
  -7  12   5     1228.42     1190.55     29.89 o
  -6  12   5      406.84      389.02     23.04 o
  -5  12   5      284.14      246.20     20.88 o
  -4  12   5     1630.10     1673.10     52.33 o
  -3  12   5      270.74      373.43     22.46 o
  -2  12   5     2430.59     2485.52     49.72 o
  -1  12   5       48.42       88.59     18.40 o
   0  12   5      365.22      405.51     22.88 o
   1  12   5       40.60       -3.27     18.02 o
   2  12   5     1718.51     1653.42     42.04 o
   3  12   5       19.63      -11.78     18.17 o
   4  12   5        3.43       -2.27     18.63 o
   5  12   5       25.18      -10.55     20.33 o
   6  12   5     3123.50     3282.55     67.21 o
   7  12   5      547.04      500.53     29.83 o
   8  12   5      168.28      184.32     24.74 o
   9  12   5      879.86      931.49     36.48 o
  10  12   5     1340.03     1346.04     67.76 o
  11  12   5      239.86      253.65     24.69 o
  12  12   5     1686.65     1451.98     83.88 o
  13  12   5       97.39       82.54     31.91 o
  14  12   5       64.82       85.82     33.48 o
  15  12   5      204.44      231.89     44.28 o
  16  12   5      279.76      253.64     57.32 o
  17  12   5       35.97       58.23     72.49 o
 -17  13   5       75.64      121.21     82.00 o
 -16  13   5        9.46      -55.16     55.16 o
 -15  13   5      279.99      326.56     38.91 o
 -14  13   5      733.23      668.22     38.21 o
 -13  13   5      457.39      550.69     32.94 o
 -12  13   5      956.64     1033.47     37.78 o
 -11  13   5      168.05      195.61     26.56 o
 -10  13   5      329.75      384.73     27.76 o
  -9  13   5      447.95      475.32     27.80 o
  -8  13   5      286.60      204.87     23.34 o
  -7  13   5      157.31      153.12     20.90 o
  -6  13   5      329.89      330.26     31.78 o
  -5  13   5     1836.92     1849.73     40.05 o
  -4  13   5      238.02      254.58     23.24 o
  -3  13   5      418.98      465.60     25.62 o
  -2  13   5     1463.97     1546.74     36.37 o
  -1  13   5      520.31      552.61     26.43 o
   0  13   5     2202.76     2326.89     44.35 o
   1  13   5      470.56      464.27     39.11 o
   2  13   5      112.96       41.61     21.90 o
   3  13   5       54.58       83.71     29.73 o
   4  13   5     1151.65     1164.06     47.12 o
   5  13   5     2329.86     2259.07     72.84 o
   6  13   5      482.93      493.18     37.85 o
   7  13   5      421.86      400.38     36.53 o
   8  13   5      959.02      946.87     65.18 o
   9  13   5       13.21      -23.43     33.06 o
  10  13   5      552.40      566.71     50.11 o
  11  13   5      471.28      494.31     53.23 o
  12  13   5      109.43      122.23     40.66 o
  13  13   5      265.09      365.51     73.22 o
  14  13   5     2628.54     2861.32    113.74 o
  15  13   5        0.93       38.03     70.11 o
  16  13   5      355.08      294.71     86.75 o
 -16  14   5      101.62       90.31     95.07 o
 -15  14   5        2.35       -6.49     63.67 o
 -14  14   5       72.54      131.42     49.43 o
 -13  14   5      554.41      518.97     38.94 o
 -12  14   5       25.58       45.81     29.17 o
 -11  14   5      253.49      242.35     29.30 o
 -10  14   5      376.28      356.11     32.62 o
  -9  14   5       69.21       88.33     28.58 o
  -8  14   5        3.70      -19.31     29.36 o
  -7  14   5      602.31      658.76     48.25 o
  -6  14   5      370.10      363.20     28.25 o
  -5  14   5        2.09      -22.14     22.14 o
  -4  14   5      923.86     1016.72     44.45 o
  -3  14   5      667.55      650.00     33.65 o
  -2  14   5      436.75      510.33     31.60 o
  -1  14   5     1865.35     1976.91     60.06 o
   0  14   5      388.67      349.29     32.26 o
   1  14   5       13.29       39.89     27.06 o
   2  14   5      268.58      252.73     35.35 o
   3  14   5      441.89      413.01     38.83 o
   4  14   5      289.57      280.68     37.03 o
   5  14   5       11.25       16.17     32.07 o
   6  14   5     1790.45     1827.00    137.37 o
   7  14   5      238.51      247.60     44.89 o
   8  14   5      261.89      319.88     78.79 o
   9  14   5      420.74      433.19     48.46 o
  10  14   5      217.63      140.31     49.60 o
  11  14   5        1.18       -8.19     40.71 o
  12  14   5      767.88      771.16     95.53 o
  13  14   5       98.58       32.58     64.17 o
  14  14   5       81.41      137.71     58.53 o
 -13  15   5        2.73        4.34    114.67 o
 -12  15   5       74.71       66.36     64.51 o
 -11  15   5      201.25      162.98     34.52 o
 -10  15   5      244.24      282.31     35.13 o
  -9  15   5      271.51      296.58     35.08 o
  -8  15   5       41.18       57.00     35.17 o
  -7  15   5      103.90       68.70     30.61 o
  -6  15   5      510.67      448.31     31.37 o
  -5  15   5      229.10      139.21     27.10 o
  -4  15   5      196.88      203.47     27.75 o
  -3  15   5       13.26        0.07     25.26 o
  -2  15   5      356.26      323.26     30.72 o
  -1  15   5      346.84      296.91     30.53 o
   0  15   5      244.85      265.03     33.52 o
   1  15   5      585.76      663.28     39.60 o
   2  15   5       65.57       67.85     30.76 o
   3  15   5      167.39       74.36     33.90 o
   4  15   5     1020.41      918.44     49.26 o
   5  15   5       85.73       13.23     34.22 o
   6  15   5     1646.93     1424.35     77.32 o
   7  15   5       11.78       55.57     38.36 o
   8  15   5      245.62      315.55     47.89 o
   9  15   5        0.23      112.94     44.65 o
  10  15   5      213.42      203.70     48.71 o
  11  15   5        3.68      -80.81     80.81 o
  12  15   5        1.40      -46.35     86.75 o
  13  15   5       58.48      120.02    112.89 o
 -11  16   5      909.84      825.89    137.85 o
 -10  16   5      102.93       38.03    114.08 o
  -9  16   5       28.28      -31.68     56.85 o
  -8  16   5      370.23      364.31     53.10 o
  -7  16   5      209.84      154.55     43.84 o
  -6  16   5        4.14       16.92     31.45 o
  -5  16   5      356.18      279.65     34.17 o
  -4  16   5        6.52      -20.62     29.85 o
  -3  16   5       76.19       36.11     30.32 o
  -2  16   5      147.81      110.27     31.11 o
  -1  16   5      284.25      300.35     33.60 o
   0  16   5      209.48      230.29     32.66 o
   1  16   5      161.66      173.08     32.22 o
   2  16   5      752.78      866.15     45.93 o
   3  16   5      350.05      448.70     41.03 o
   4  16   5       13.85        3.38     47.00 o
   5  16   5     1841.68     1803.14     77.60 o
   6  16   5       97.06       74.82     52.31 o
   7  16   5       88.81       84.24     67.30 o
   8  16   5       51.22      104.57     91.50 o
  -5  17   5       11.60       59.42     85.56 o
  -4  17   5        2.70        8.32     80.81 o
  -3  17   5      316.04       84.37     86.75 o
  -2  17   5       93.13      113.13     65.29 o
  -1  17   5       93.86       87.83     65.14 o
   0  17   5       83.64       48.91     64.11 o
   1  17   5      625.64      424.24    109.33 o
   2  17   5        0.64      -84.37     99.82 o
   3  17   5       26.93       61.79     99.82 o
   4  17   5      304.19      316.10    115.27 o
   5  17   5        6.70      121.21    110.52 o
   6  17   5      143.39      106.95    117.65 o
 -24   0   6      421.49      314.08     45.63 o
 -23   0   6     1115.33      991.94     55.28 o
 -22   0   6      195.32      225.67     38.83 o
 -21   0   6        1.82      -20.11     28.97 o
 -20   0   6       45.21       32.35     28.53 o
 -19   0   6      563.33      592.37     38.27 o
 -18   0   6      283.31      235.54     40.95 o
 -17   0   6       15.88       43.90     22.67 o
 -16   0   6      177.26      169.33     23.77 o
 -15   0   6      690.89      800.17     34.13 o
 -14   0   6     3980.39     4080.47     75.89 o
 -13   0   6    24056.92    24464.96    327.71 o
 -12   0   6      508.43      525.20     22.82 o
 -11   0   6     1936.57     2308.31     43.09 o
 -10   0   6      836.07      755.26     23.84 o
  -9   0   6      545.23      329.70     38.08 o
  -8   0   6      295.30      279.17     12.40 o
  -7   0   6     2426.08     2002.89     30.62 o
  -6   0   6     5102.59     5029.57     58.54 o
  -5   0   6      921.11     1061.30     20.55 o
  -4   0   6      271.62      274.30     10.81 o
  -3   0   6    29204.06    30015.29    291.71 o
  -2   0   6      418.81      426.38     12.00 o
  -1   0   6     1939.59     2303.75     27.08 o
   0   0   6     9541.38     9875.47    101.45 o
   1   0   6       74.60      110.93      6.85 o
   2   0   6      187.75      257.67      9.72 o
   3   0   6    17682.99    18248.51    164.35 o
   4   0   6     5917.14     5360.45     61.34 o
   5   0   6       86.97      220.29     12.32 o
   6   0   6      487.81      589.90     22.33 o
   7   0   6     1067.04     1698.33     50.26 o
   8   0   6     1509.10     1380.04     29.68 o
   9   0   6      924.48     1075.63     27.32 o
  10   0   6     1830.14     1782.15     54.72 o
  11   0   6       48.18       26.92     12.72 o
  12   0   6       11.13       -3.99     12.70 o
  13   0   6     2088.06     1926.25     80.46 o
  14   0   6      437.66      383.27     22.81 o
  15   0   6        6.38      -15.92     15.92 o
  16   0   6     1474.44     1310.65     57.16 o
  17   0   6      390.75      432.34     39.44 o
  18   0   6      366.40      337.32     33.38 o
  19   0   6       39.91       65.04     27.63 o
  20   0   6     2555.31     2687.92     74.44 o
  21   0   6      796.09      797.11     47.59 o
  22   0   6       91.79       83.01     33.91 o
  23   0   6        6.94       39.48     34.74 o
 -25   1   6      599.76      575.15     91.50 o
 -24   1   6       79.94       77.49     28.37 o
 -23   1   6      113.75       75.91     26.37 o
 -22   1   6      246.58      272.16     27.95 o
 -21   1   6     1282.85     1289.01     38.66 o
 -20   1   6     1401.43     1167.46     35.47 o
 -19   1   6       42.63       35.78     18.16 o
 -18   1   6     1164.79     1121.72     34.18 o
 -17   1   6     2099.72     2146.90     40.80 o
 -16   1   6       24.35       36.42     14.15 o
 -15   1   6     4563.92     4569.45     59.43 o
 -14   1   6     2242.47     2302.59     35.47 o
 -13   1   6      375.29      394.59     16.33 o
 -12   1   6    13922.15    14405.22    122.03 o
 -11   1   6     3279.05     3120.26     36.64 o
 -10   1   6      378.31      376.75     12.92 o
  -9   1   6     1871.94     1931.38     23.40 o
  -8   1   6       42.52       68.54      6.92 o
  -7   1   6     1575.20     1311.11     17.07 o
  -6   1   6     1431.09     1391.74     17.17 o
  -5   1   6     9347.02     8902.64     75.10 o
  -4   1   6    14895.03    14720.50     99.98 o
  -3   1   6     1361.57     1280.76     14.66 o
  -2   1   6     9812.49     9867.10     72.05 o
  -1   1   6    11445.89    11346.39     86.76 o
   0   1   6       99.87      152.98      6.56 o
   1   1   6    14248.75    14139.76     96.33 o
   2   1   6    12082.26    11490.84     87.88 o
   3   1   6     3921.79     4198.62     34.92 o
   4   1   6     5084.25     4684.94     38.37 o
   5   1   6    16764.04    16561.89    130.81 o
   6   1   6     1824.68     1806.49     23.00 o
   7   1   6      736.28      850.28     16.31 o
   8   1   6      241.57      334.05     11.39 o
   9   1   6     2371.97     2335.64     26.52 o
  10   1   6      141.21      181.73     10.48 o
  11   1   6       83.86       43.04      8.98 o
  12   1   6     5965.81     5868.32     58.59 o
  13   1   6       23.33        5.72      9.66 o
  14   1   6      182.79      184.02     18.16 o
  15   1   6      157.16      197.44     14.85 o
  16   1   6      308.46      322.41     20.73 o
  17   1   6      298.46      350.75     22.11 o
  18   1   6      452.45      476.94     25.14 o
  19   1   6     1116.81     1056.27     40.39 o
  20   1   6       40.93       22.11     20.22 o
  21   1   6     2121.22     1935.51     46.59 o
  22   1   6      312.79      273.89     29.61 o
  23   1   6      350.73      333.97     32.78 o
  24   1   6        5.03      -66.55     87.94 o
 -25   2   6      549.12      463.45     91.50 o
 -24   2   6       35.19       35.99     27.75 o
 -23   2   6     1157.64     1203.34     45.83 o
 -22   2   6     1378.17     1347.68     48.38 o
 -21   2   6        0.49      -21.22     21.22 o
 -20   2   6     1420.14     1493.43     47.34 o
 -19   2   6     4245.98     4334.21    135.37 o
 -18   2   6      430.81      371.77     23.53 o
 -17   2   6      360.65      333.13     20.95 o
 -16   2   6      386.70      352.40     20.15 o
 -15   2   6     1092.69     1229.01     34.19 o
 -14   2   6       35.60       20.46     11.49 o
 -13   2   6     5155.13     5401.41     59.58 o
 -12   2   6     2310.30     2234.56     32.55 o
 -11   2   6       84.14      111.90     10.84 o
 -10   2   6     7856.10     7549.03     69.04 o
  -9   2   6    12242.27    11893.74     94.05 o
  -8   2   6     1470.09     1762.99     21.94 o
  -7   2   6    22884.38    22658.66    168.11 o
  -6   2   6     3040.27     3144.34     27.84 o
  -5   2   6     1342.44     1571.30     17.45 o
  -4   2   6     5808.58     5907.22     46.67 o
  -3   2   6     5409.32     5840.70     45.86 o
  -2   2   6      207.40      248.07      7.14 o
  -1   2   6        2.71       23.29      4.99 o
   0   2   6     1689.39     1503.18     19.48 o
   1   2   6     1607.46     1459.12     21.04 o
   2   2   6     1973.52     1988.09     20.33 o
   3   2   6     5888.04     5783.55     41.60 o
   4   2   6     9447.65     8425.86     63.55 o
   5   2   6      544.61      417.57     11.92 o
   6   2   6     9368.62     8395.76     67.12 o
   7   2   6    13800.84    12743.55     98.12 o
   8   2   6        2.48       -1.46      6.05 o
   9   2   6     3064.55     2895.90     31.06 o
  10   2   6     3334.01     3282.81     34.64 o
  11   2   6       15.93       37.96      9.82 o
  12   2   6      165.00      209.55     15.78 o
  13   2   6       37.48       23.23     10.36 o
  14   2   6      347.59      291.50     15.32 o
  15   2   6      118.00       97.73     16.27 o
  16   2   6      225.62      197.56     18.99 o
  17   2   6      992.83     1110.83     32.19 o
  18   2   6        1.50       -0.68     17.29 o
  19   2   6      184.84      234.40     22.69 o
  20   2   6     2579.75     2796.14     53.60 o
  21   2   6       21.29       39.00     22.98 o
  22   2   6      268.43      329.68     30.70 o
  23   2   6       65.82       27.77     26.31 o
  24   2   6      642.87      616.75    109.33 o
 -25   3   6      581.28      819.95    101.01 o
 -24   3   6      107.03      -29.30     56.48 o
 -23   3   6      132.32       90.10     27.22 o
 -22   3   6       24.06       19.78     23.74 o
 -21   3   6     1137.30     1127.11     46.77 o
 -20   3   6     1142.43     1123.06     39.18 o
 -19   3   6      286.76      210.35     22.57 o
 -18   3   6      838.13      753.92     28.20 o
 -17   3   6     1802.26     1950.21     39.71 o
 -16   3   6      618.43      653.98     39.24 o
 -15   3   6     1605.07     1686.26     32.00 o
 -14   3   6     1020.92      895.46     29.07 o
 -13   3   6      229.82      232.60     15.75 o
 -12   3   6     1889.68     1724.31     37.43 o
 -11   3   6     5482.68     5523.82     58.43 o
 -10   3   6      188.37      169.65     13.26 o
  -9   3   6      244.41      265.74     10.15 o
  -8   3   6     1946.84     2341.56     25.24 o
  -7   3   6      958.76      797.12     14.00 o
  -6   3   6      333.73      278.89      9.00 o
  -5   3   6     6837.08     6732.08     55.73 o
  -4   3   6    10246.48     9421.44     70.38 o
  -3   3   6     6931.94     6826.37     52.76 o
  -2   3   6    13758.99    12456.00     89.92 o
  -1   3   6     7445.76     7314.16     58.62 o
   0   3   6     5087.04     5516.70     44.02 o
   1   3   6      513.24      626.70     13.31 o
   2   3   6      391.88      271.53      7.28 o
   3   3   6        3.14        6.20      4.32 o
   4   3   6     1667.12     1389.60     18.84 o
   5   3   6     6145.75     6269.85     49.41 o
   6   3   6      492.58      578.59     12.08 o
   7   3   6    14755.24    15089.42    114.92 o
   8   3   6     3689.59     4073.22     39.12 o
   9   3   6     3999.39     3564.16     36.24 o
  10   3   6     1966.30     1855.89     24.98 o
  11   3   6     1558.59     1452.79     24.77 o
  12   3   6    11828.46    11956.37    104.43 o
  13   3   6      878.09      971.97     21.92 o
  14   3   6     9621.14     9729.69     90.14 o
  15   3   6     2757.87     2890.57     54.43 o
  16   3   6      150.04      185.04     16.92 o
  17   3   6      152.57      207.15     20.19 o
  18   3   6      145.69      132.72     19.93 o
  19   3   6      102.93       90.42     22.01 o
  20   3   6       62.05       39.20     21.98 o
  21   3   6      142.90      117.70     25.48 o
  22   3   6      192.09      235.34     29.34 o
  23   3   6        5.70       -4.25     37.91 o
  24   3   6       19.74      -73.68     98.63 o
 -24   4   6       23.68      -22.58     70.11 o
 -23   4   6      873.19      997.33     39.89 o
 -22   4   6       25.20       33.13     24.64 o
 -21   4   6      132.36      111.01     24.20 o
 -20   4   6      374.96      367.38     26.22 o
 -19   4   6     1198.55     1240.92     70.26 o
 -18   4   6     1176.66     1020.49     36.62 o
 -17   4   6     2731.32     2494.30     65.17 o
 -16   4   6       44.01       65.55     16.07 o
 -15   4   6     1993.06     2129.84     37.47 o
 -14   4   6      231.94      239.03     16.11 o
 -13   4   6     1483.81     1659.77     31.03 o
 -12   4   6      232.44      211.40     13.92 o
 -11   4   6     1869.80     1838.38     29.12 o
 -10   4   6      185.01      135.78     10.99 o
  -9   4   6     7367.04     7034.88     60.39 o
  -8   4   6       14.10       26.95      7.22 o
  -7   4   6     6626.92     6528.44     53.04 o
  -6   4   6      455.65      378.02     10.75 o
  -5   4   6     2799.80     2931.23     31.36 o
  -4   4   6      573.06      378.92      9.76 o
  -3   4   6       18.35       13.88      5.48 o
  -2   4   6        9.46       13.09      5.97 o
  -1   4   6      138.02      288.48      9.45 o
   0   4   6     6165.57     5932.40     42.69 o
   1   4   6     4567.77     4625.04     36.71 o
   2   4   6      339.62      371.47      8.33 o
   3   4   6     1979.21     2134.60     18.02 o
   4   4   6    21948.76    22310.29    141.62 o
   5   4   6     1758.58     2128.32     21.51 o
   6   4   6      633.42      578.98     11.81 o
   7   4   6     2890.68     2665.19     28.94 o
   8   4   6     2404.76     2502.33     29.51 o
   9   4   6     1246.41     1177.20     19.84 o
  10   4   6     6273.46     6255.62     56.63 o
  11   4   6      490.90      557.44     15.49 o
  12   4   6      784.64      876.69     23.07 o
  13   4   6     2079.51     2103.36     32.30 o
  14   4   6     2951.18     2838.39     39.09 o
  15   4   6      248.30      278.33     18.34 o
  16   4   6     1122.86     1057.58     44.35 o
  17   4   6      213.62      233.74     21.12 o
  18   4   6      197.85      223.16     24.41 o
  19   4   6     1114.27     1159.28     39.49 o
  20   4   6      779.47      773.36     35.58 o
  21   4   6       58.85       63.27     25.52 o
  22   4   6        1.12       -6.41     25.32 o
  23   4   6      355.02      298.42     46.50 o
 -24   5   6      214.95      210.34     82.00 o
 -23   5   6       32.59       -0.91     30.02 o
 -22   5   6      214.66      169.06     30.29 o
 -21   5   6      448.46      333.57     31.16 o
 -20   5   6      554.94      522.03     32.95 o
 -19   5   6        3.65       -4.99     21.20 o
 -18   5   6     1031.72      926.49     31.36 o
 -17   5   6      804.81      764.89     27.82 o
 -16   5   6      162.03      131.86     17.06 o
 -15   5   6      183.55      203.86     17.00 o
 -14   5   6      767.35      739.90     27.84 o
 -13   5   6     3321.49     3256.37     43.35 o
 -12   5   6      245.45      222.62     14.44 o
 -11   5   6     3315.76     3254.01     38.80 o
 -10   5   6        8.14       11.25      9.16 o
  -9   5   6        3.51        4.31      8.05 o
  -8   5   6     5486.86     5359.42     48.51 o
  -7   5   6      213.72      201.87     10.09 o
  -6   5   6      329.38      310.64     10.65 o
  -5   5   6     1039.28     1077.47     16.62 o
  -4   5   6     1918.71     1781.64     28.30 o
  -3   5   6     3165.92     3298.10     34.33 o
  -2   5   6     6885.56     6827.88     54.24 o
  -1   5   6     1095.04      983.04     15.16 o
   0   5   6     4329.45     4643.56     42.54 o
   1   5   6      347.47      383.89      8.36 o
   2   5   6     5857.40     5775.78     42.60 o
   3   5   6    12192.26    12152.47     77.27 o
   4   5   6     9212.95     9555.46     60.58 o
   5   5   6     4444.78     4697.87     36.51 o
   6   5   6       80.88       49.09      6.56 o
   7   5   6      714.99      699.73     13.75 o
   8   5   6     2616.64     2634.65     28.18 o
   9   5   6      492.19      573.39     14.64 o
  10   5   6        0.15       -3.06      8.53 o
  11   5   6      407.57      396.93     14.85 o
  12   5   6     2209.59     2163.11     32.10 o
  13   5   6      163.97      145.53     15.50 o
  14   5   6      570.73      603.86     21.84 o
  15   5   6     2967.05     3164.73     79.01 o
  16   5   6      245.07      296.29     21.20 o
  17   5   6     1265.39     1281.60     38.35 o
  18   5   6      877.98      850.58     34.62 o
  19   5   6      117.37      121.83     24.08 o
  20   5   6       15.70        1.77     23.02 o
  21   5   6      372.03      388.89     39.60 o
  22   5   6      171.47      163.25     30.07 o
  23   5   6      119.23       67.04     58.89 o
 -23   6   6        4.72       -0.76     43.99 o
 -22   6   6       59.80      105.52     29.95 o
 -21   6   6      259.25      218.79     40.09 o
 -20   6   6       23.38      -12.48     23.87 o
 -19   6   6      233.22      265.19     28.15 o
 -18   6   6       59.64       56.98     22.13 o
 -17   6   6       19.76       -8.86     19.61 o
 -16   6   6       22.76       30.44     17.81 o
 -15   6   6       15.75        3.74     16.39 o
 -14   6   6     1199.15     1214.61     30.59 o
 -13   6   6       53.98       51.96     15.05 o
 -12   6   6     3309.16     3439.44     45.45 o
 -11   6   6      371.92      327.90     18.56 o
 -10   6   6      226.49      191.88     14.06 o
  -9   6   6     1658.49     1657.00     56.09 o
  -8   6   6        0.60       -2.59      9.45 o
  -7   6   6        5.66       40.82      9.60 o
  -6   6   6     1406.15     1510.26     24.39 o
  -5   6   6      424.25      596.73     14.68 o
  -4   6   6      541.85      495.85     12.53 o
  -3   6   6     1198.15     1163.52     20.72 o
  -2   6   6     1841.23     2005.44     25.45 o
  -1   6   6       12.57       28.20      7.76 o
   0   6   6      401.79      367.35     14.96 o
   1   6   6     2326.33     2798.37     30.69 o
   2   6   6     2255.60     2209.03     25.18 o
   3   6   6      506.82      526.19     12.13 o
   4   6   6     2304.46     2275.13     23.20 o
   5   6   6        8.84        7.74      5.67 o
   6   6   6       15.78       25.46      6.45 o
   7   6   6     1726.05     1624.19     20.62 o
   8   6   6      354.66      369.35     11.95 o
   9   6   6      122.73      132.67     10.60 o
  10   6   6      606.18      639.79     16.49 o
  11   6   6       31.13       11.53      9.92 o
  12   6   6      155.41      191.35     13.49 o
  13   6   6     1332.96     1246.48     35.20 o
  14   6   6     1571.07     1467.75     41.81 o
  15   6   6       17.64       25.56     16.26 o
  16   6   6      849.34      687.07     35.81 o
  17   6   6      191.13      203.71     21.72 o
  18   6   6       24.73        8.20     23.31 o
  19   6   6       26.88        4.22     24.51 o
  20   6   6        2.50       -0.28     27.04 o
  21   6   6      121.86      119.81     31.25 o
  22   6   6        1.49      -29.36     35.50 o
 -23   7   6       26.17       32.09     77.24 o
 -22   7   6        3.47        0.40     30.67 o
 -21   7   6       44.25       52.05     28.37 o
 -20   7   6      509.85      513.15     51.55 o
 -19   7   6       16.69       59.75     25.51 o
 -18   7   6      329.30      313.92     28.02 o
 -17   7   6      633.18      630.10     31.20 o
 -16   7   6        4.52        1.88     18.20 o
 -15   7   6      353.85      284.41     21.72 o
 -14   7   6      167.12      170.32     19.17 o
 -13   7   6      117.07       73.65     14.20 o
 -12   7   6      638.32      688.93     20.58 o
 -11   7   6       35.38       29.83     13.22 o
 -10   7   6      894.78      861.73     22.25 o
  -9   7   6       15.15       16.18     12.08 o
  -8   7   6      261.48      293.41     14.45 o
  -7   7   6      722.69      662.58     34.35 o
  -6   7   6     4477.29     4345.49     46.77 o
  -5   7   6       11.66       21.41      9.62 o
  -4   7   6     8139.79     8125.65     74.12 o
  -3   7   6      651.78      780.58     17.75 o
  -2   7   6     1669.16     1544.23     24.32 o
  -1   7   6     5328.40     5193.40     51.66 o
   0   7   6      186.35      216.17     11.19 o
   1   7   6     2833.33     2755.50     31.66 o
   2   7   6       32.94       37.99      9.01 o
   3   7   6     2286.27     2180.36     30.49 o
   4   7   6     1882.46     1964.84     36.76 o
   5   7   6      218.28      197.13     11.07 o
   6   7   6     1135.60     1198.19     18.49 o
   7   7   6      215.43      200.82     16.28 o
   8   7   6       28.39       37.65      9.25 o
   9   7   6     2131.29     2248.45     34.37 o
  10   7   6     1379.27     1277.50     29.41 o
  11   7   6      925.91      960.35     29.85 o
  12   7   6     1335.25     1409.23     37.15 o
  13   7   6       68.02       90.45     18.30 o
  14   7   6        1.46        8.99     22.88 o
  15   7   6      416.24      431.37     26.34 o
  16   7   6       50.27       99.74     21.15 o
  17   7   6       35.34       25.91     21.05 o
  18   7   6       19.63        2.46     34.28 o
  19   7   6       24.22        3.47     25.75 o
  20   7   6      169.97      148.61     31.54 o
  21   7   6      236.76      172.37     34.71 o
  22   7   6      310.77      241.23     73.68 o
 -22   8   6      147.98      130.72     83.18 o
 -21   8   6       13.71        6.07     33.20 o
 -20   8   6        2.30       12.50     31.40 o
 -19   8   6       47.49       57.92     30.76 o
 -18   8   6       95.12       67.16     28.53 o
 -17   8   6      102.78       59.41     26.66 o
 -16   8   6       31.25       48.51     22.44 o
 -15   8   6      109.71       90.14     27.35 o
 -14   8   6     2258.62     2489.62     69.89 o
 -13   8   6      218.22      213.71     19.22 o
 -12   8   6      113.54      157.23     17.13 o
 -11   8   6      280.23      263.74     19.63 o
 -10   8   6     1216.65     1153.59     32.16 o
  -9   8   6     2095.84     1945.15     36.30 o
  -8   8   6       82.96       74.61     17.14 o
  -7   8   6     1875.17     1762.09     39.47 o
  -6   8   6     3034.24     3100.07     38.85 o
  -5   8   6      889.20      844.38     20.50 o
  -4   8   6      131.43      151.59     12.51 o
  -3   8   6       17.48        6.69      9.88 o
  -2   8   6       11.20        9.07     10.54 o
  -1   8   6       52.60       72.14     10.66 o
   0   8   6       40.78       63.54     11.57 o
   1   8   6      147.39      138.93     11.53 o
   2   8   6     2040.24     1988.46     33.91 o
   3   8   6      261.70      210.20     13.42 o
   4   8   6     1149.08     1239.91     25.28 o
   5   8   6      247.08      275.23     13.62 o
   6   8   6     2331.98     2420.47     31.29 o
   7   8   6     1049.04      988.64     18.98 o
   8   8   6      125.82       95.83     13.75 o
   9   8   6     2757.39     2676.75     42.56 o
  10   8   6      930.85     1027.58     30.83 o
  11   8   6       21.58       24.08     15.39 o
  12   8   6       50.70       69.67     18.11 o
  13   8   6       54.56       10.67     17.97 o
  14   8   6      175.39      213.48     22.71 o
  15   8   6       12.18       -7.51     19.22 o
  16   8   6        1.01      -19.61     19.61 o
  17   8   6      587.52      590.28     32.76 o
  18   8   6      147.14      170.32     30.19 o
  19   8   6      338.00      329.81     35.83 o
  20   8   6      894.11     1054.58     58.49 o
  21   8   6        0.54       33.92     39.58 o
 -21   9   6       20.93       36.33     59.42 o
 -20   9   6        3.99       28.61     33.81 o
 -19   9   6        4.45       -1.53     30.80 o
 -18   9   6       61.59        5.06     29.02 o
 -17   9   6       62.97       33.76     28.86 o
 -16   9   6       40.08        3.45     22.89 o
 -15   9   6      108.39       98.65     23.10 o
 -14   9   6     1119.36     1077.64     52.59 o
 -13   9   6      211.23      228.57     20.26 o
 -12   9   6     1257.22     1135.49     27.90 o
 -11   9   6      377.23      390.09     19.61 o
 -10   9   6       34.16       34.78     16.84 o
  -9   9   6      328.43      302.12     19.94 o
  -8   9   6       36.63       33.74     13.30 o
  -7   9   6     1495.53     1566.29     32.73 o
  -6   9   6        3.92       23.68     11.94 o
  -5   9   6        8.24      -11.14     11.14 o
  -4   9   6       81.58      113.30     13.04 o
  -3   9   6        5.22       -3.88     10.80 o
  -2   9   6      151.88      219.49     14.12 o
  -1   9   6     3068.70     3285.08     40.40 o
   0   9   6      325.03      346.47     21.05 o
   1   9   6     1073.16     1148.06     23.66 o
   2   9   6       13.13      -10.97     10.97 o
   3   9   6      222.68      211.08     13.83 o
   4   9   6       62.39       63.17     12.76 o
   5   9   6      257.18      209.01     16.49 o
   6   9   6       77.05       41.63     12.17 o
   7   9   6       12.39       12.00     11.22 o
   8   9   6      758.94      764.98     21.26 o
   9   9   6     2272.40     2244.84     37.17 o
  10   9   6       85.01      117.41     17.64 o
  11   9   6      101.76       64.74     15.58 o
  12   9   6      166.97      198.91     21.37 o
  13   9   6      111.41       94.42     22.60 o
  14   9   6       81.07       98.58     24.95 o
  15   9   6      194.68      218.24     35.21 o
  16   9   6        0.17       42.42     24.25 o
  17   9   6        6.13       33.37     25.93 o
  18   9   6       39.94       67.74     33.32 o
  19   9   6      139.73      141.39     53.78 o
  20   9   6       56.95       -2.36     37.72 o
 -21  10   6       58.01      187.76     91.50 o
 -20  10   6      116.85      208.78     79.02 o
 -19  10   6      354.77      323.56     36.00 o
 -18  10   6        3.83        6.26     28.29 o
 -17  10   6       49.61       21.74     27.00 o
 -16  10   6       23.23       12.41     25.34 o
 -15  10   6      115.16       91.96     22.40 o
 -14  10   6      303.97      354.62     25.67 o
 -13  10   6      113.78      103.78     19.39 o
 -12  10   6       22.65       38.50     16.92 o
 -11  10   6     2036.37     1995.48     38.79 o
 -10  10   6      645.55      652.98     26.38 o
  -9  10   6      935.57      902.42     29.91 o
  -8  10   6      533.17      485.49     20.31 o
  -7  10   6     1296.70     1213.22     27.21 o
  -6  10   6     1720.86     1688.06     31.07 o
  -5  10   6       74.79       75.75     14.17 o
  -4  10   6     2418.14     2360.68     35.58 o
  -3  10   6       34.16       33.09     12.91 o
  -2  10   6     1117.15     1112.53     24.63 o
  -1  10   6     1403.30     1520.53     28.70 o
   0  10   6     1369.16     1594.21     29.32 o
   1  10   6      213.32      194.25     15.09 o
   2  10   6     3210.90     3384.89     58.87 o
   3  10   6      387.84      354.54     18.37 o
   4  10   6       61.44       32.99     14.71 o
   5  10   6       44.61       16.35     15.05 o
   6  10   6     1593.92     1526.47     34.15 o
   7  10   6      140.02      192.54     16.80 o
   8  10   6       69.96       65.93     13.55 o
   9  10   6       15.97       24.66     13.95 o
  10  10   6      810.35      791.39     33.54 o
  11  10   6       38.51       35.14     14.24 o
  12  10   6      143.66      101.78     18.52 o
  13  10   6        0.01      -12.92     18.33 o
  14  10   6      128.24      112.39     25.30 o
  15  10   6      437.15      446.59     52.25 o
  16  10   6       30.92       73.75     29.33 o
  17  10   6       26.99       15.29     27.19 o
  18  10   6        0.63       -9.45     31.66 o
  19  10   6      280.67      357.06     57.01 o
 -19  11   6        3.04      -95.07     95.07 o
 -18  11   6        0.26       39.45     32.49 o
 -17  11   6       86.86       63.78     30.79 o
 -16  11   6       95.08       68.48     25.47 o
 -15  11   6      151.14       70.06     22.77 o
 -14  11   6      117.88      102.24     21.19 o
 -13  11   6      327.44      322.50     22.99 o
 -12  11   6       41.14       72.00     19.16 o
 -11  11   6      585.06      656.53     31.98 o
 -10  11   6      177.68      170.70     20.62 o
  -9  11   6        0.79        1.73     17.71 o
  -8  11   6      250.30      250.09     20.41 o
  -7  11   6       12.53       20.28     15.56 o
  -6  11   6     1405.86     1299.63     33.61 o
  -5  11   6       73.42       74.80     15.65 o
  -4  11   6       77.59      116.66     16.09 o
  -3  11   6       45.57       49.23     14.80 o
  -2  11   6      753.66      894.23     25.43 o
  -1  11   6       21.72       45.23     14.57 o
   0  11   6      378.45      427.54     20.24 o
   1  11   6      263.58      247.39     17.40 o
   2  11   6     1024.90     1003.09     28.71 o
   3  11   6     1857.09     1790.41     37.84 o
   4  11   6      101.35      146.23     18.42 o
   5  11   6       80.30       82.70     25.77 o
   6  11   6      992.12      986.60     29.83 o
   7  11   6      494.05      481.97     24.47 o
   8  11   6       16.87       -0.66     16.32 o
   9  11   6        8.55      -10.97     15.04 o
  10  11   6      286.21      259.49     19.77 o
  11  11   6      199.73      312.37     20.95 o
  12  11   6      855.22      699.84     35.91 o
  13  11   6      449.05      465.48     26.20 o
  14  11   6      366.58      258.32     25.51 o
  15  11   6       78.71       89.98     25.99 o
  16  11   6        8.85      -18.01     19.73 o
  17  11   6       17.63       29.22     29.33 o
  18  11   6        7.62      -31.03     31.03 o
  19  11   6      175.18      268.56     53.48 o
 -18  12   6       35.28      -34.46    102.20 o
 -17  12   6        9.36       74.43     58.24 o
 -16  12   6       76.05      102.62     28.66 o
 -15  12   6      295.46      266.42     30.09 o
 -14  12   6      709.34      762.46     32.78 o
 -13  12   6      162.59      158.42     24.51 o
 -12  12   6      136.66      158.96     26.72 o
 -11  12   6        0.80      -11.15     22.78 o
 -10  12   6      227.56      207.36     23.60 o
  -9  12   6      208.36      209.57     23.08 o
  -8  12   6        6.09      -12.29     20.83 o
  -7  12   6     1070.51     1052.83     31.64 o
  -6  12   6       15.10       -7.03     18.63 o
  -5  12   6      377.71      403.94     27.44 o
  -4  12   6      852.53      769.40     25.00 o
  -3  12   6      463.42      363.35     20.64 o
  -2  12   6     1206.59     1276.80     39.79 o
  -1  12   6       79.98       79.45     17.53 o
   0  12   6     5234.27     5541.83     71.80 o
   1  12   6        2.14      -15.96     15.96 o
   2  12   6     1299.40     1239.89     31.68 o
   3  12   6        9.40      -11.64     17.40 o
   4  12   6      263.21      250.66     21.82 o
   5  12   6      162.45      149.63     20.87 o
   6  12   6        5.18      -11.42     18.00 o
   7  12   6       49.12       44.45     19.50 o
   8  12   6      684.89      740.64     32.06 o
   9  12   6      302.78      257.14     26.03 o
  10  12   6     1092.10     1050.77     57.53 o
  11  12   6       26.97       -1.47     18.38 o
  12  12   6       59.50       68.04     19.40 o
  13  12   6      267.93      352.96     29.85 o
  14  12   6      517.25      535.55     29.88 o
  15  12   6      151.13      233.08     26.56 o
  16  12   6      372.27      324.62     40.42 o
  17  12   6       29.06      -39.12     40.82 o
  18  12   6        3.24      -10.36     61.55 o
 -16  13   6       67.75       25.01     83.18 o
 -15  13   6        6.86      -28.06     28.06 o
 -14  13   6       83.57       21.26     25.80 o
 -13  13   6      554.53      675.34     36.53 o
 -12  13   6      154.37      162.59     28.86 o
 -11  13   6      319.27      337.40     30.49 o
 -10  13   6        0.78       35.91     23.72 o
  -9  13   6      301.90      367.56     29.13 o
  -8  13   6       57.65       52.07     22.11 o
  -7  13   6       85.43      112.93     22.65 o
  -6  13   6      309.19      226.26     23.75 o
  -5  13   6       15.10        8.66     20.64 o
  -4  13   6        1.56      -19.86     19.86 o
  -3  13   6     1378.09     1224.44     37.06 o
  -2  13   6      714.61      686.05     33.01 o
  -1  13   6       17.54       23.15     21.66 o
   0  13   6       73.51       44.73     22.16 o
   1  13   6      692.92      603.42     30.00 o
   2  13   6      693.61      742.65     38.44 o
   3  13   6      517.23      503.73     31.39 o
   4  13   6        3.07      -22.60     22.60 o
   5  13   6        4.15       33.71     23.93 o
   6  13   6     1032.17     1047.54     44.02 o
   7  13   6       31.47       -9.08     25.19 o
   8  13   6      667.35      558.07     47.04 o
   9  13   6       16.12      -23.08     34.53 o
  10  13   6      140.68      127.08     38.78 o
  11  13   6      163.33      111.74     40.06 o
  12  13   6      294.58      198.58     44.46 o
  13  13   6        1.22      -47.40     47.40 o
  14  13   6        1.02       12.77     62.39 o
  15  13   6       79.84       72.49     73.68 o
 -15  14   6       18.35       22.93     65.85 o
 -14  14   6      459.61      526.45     43.75 o
 -13  14   6     1318.80     1349.65     57.58 o
 -12  14   6      199.79      275.12     33.12 o
 -11  14   6       30.17       26.80     29.18 o
 -10  14   6      406.15      389.70     31.39 o
  -9  14   6      143.58       89.79     26.35 o
  -8  14   6      394.54      403.08     28.92 o
  -7  14   6      490.73      439.86     31.13 o
  -6  14   6       63.77       53.33     23.45 o
  -5  14   6     1252.31     1190.16     51.19 o
  -4  14   6      133.13      107.72     25.56 o
  -3  14   6       14.00        4.29     23.95 o
  -2  14   6      519.11      634.22     43.17 o
  -1  14   6       17.56       -9.63     27.54 o
   0  14   6      847.76      900.39     76.09 o
   1  14   6        2.01       -1.57     27.67 o
   2  14   6      424.12      430.65     34.93 o
   3  14   6      566.68      658.43     38.65 o
   4  14   6       33.54       36.02     33.13 o
   5  14   6        5.17       11.94     31.78 o
   6  14   6       84.09       56.27     40.48 o
   7  14   6       61.38       62.31     36.01 o
   8  14   6      491.21      463.81     75.82 o
   9  14   6        1.11      -25.63     38.20 o
  10  14   6      593.38      533.22     51.65 o
  11  14   6       11.78        9.46     48.19 o
  12  14   6       35.03       43.66     44.10 o
 -13  15   6       14.51      -90.31     90.31 o
 -12  15   6     1265.36     1101.59    118.83 o
 -11  15   6      237.86      156.47     55.10 o
 -10  15   6      226.82      140.91     36.83 o
  -9  15   6        8.96       -4.76     33.35 o
  -8  15   6       65.55       38.08     33.16 o
  -7  15   6      187.55      189.10     34.88 o
  -6  15   6       49.34       43.40     28.62 o
  -5  15   6      784.58      885.74     39.66 o
  -4  15   6      269.93      344.57     32.43 o
  -3  15   6      101.68       82.63     37.73 o
  -2  15   6      483.18      445.95     37.46 o
  -1  15   6      373.01      355.89     44.14 o
   0  15   6       30.90       13.74     30.49 o
   1  15   6       21.52       30.71     30.46 o
   2  15   6      809.88      699.56     41.13 o
   3  15   6       20.83        9.93     31.05 o
   4  15   6      659.26      579.83     50.45 o
   5  15   6      422.14      303.73     40.54 o
   6  15   6      759.56      793.66     86.30 o
   7  15   6      176.29      157.62     44.38 o
   8  15   6      451.78      557.31    107.83 o
   9  15   6      152.07      195.44     48.32 o
  10  15   6      218.04      141.41     87.94 o
  11  15   6      448.54      450.38    102.20 o
  12  15   6      335.36      194.89    102.20 o
  -7  16   6       66.83       41.34     60.40 o
  -6  16   6      461.58      417.16     41.60 o
  -5  16   6      370.34      257.60     34.80 o
  -4  16   6      471.44      434.27     40.73 o
  -3  16   6      214.76      223.10     33.52 o
  -2  16   6      278.92      348.01     34.85 o
  -1  16   6       53.99       67.36     30.89 o
   0  16   6      876.73      934.82     47.00 o
   1  16   6      593.25      671.07     43.54 o
   2  16   6      109.08      108.58     45.38 o
   3  16   6      111.82       91.82     35.91 o
   4  16   6      195.06      214.56     38.15 o
   5  16   6      146.23       41.37     40.86 o
   6  16   6      101.38       54.66     86.75 o
   7  16   6      685.26      737.96    110.52 o
   8  16   6      108.36       62.98    101.01 o
  -4  17   6       23.42       49.91     90.31 o
  -3  17   6       30.96      -38.03     87.94 o
  -2  17   6       45.13      -92.69     92.69 o
  -1  17   6      126.33      140.22    104.57 o
   0  17   6      999.35     1140.80    134.28 o
   1  17   6      573.18      477.71    114.08 o
   2  17   6      674.65      722.51    123.59 o
   3  17   6       89.09       51.10    108.14 o
   4  17   6        7.17       51.10    114.08 o
 -24   1   7        4.16       26.69     32.62 o
 -23   1   7       13.32       30.53     26.42 o
 -22   1   7      411.79      448.52     31.05 o
 -21   1   7       39.04       65.01     23.82 o
 -20   1   7       34.37       32.26     20.87 o
 -19   1   7     1096.65     1073.70     36.31 o
 -18   1   7       78.44       61.08     18.06 o
 -17   1   7       70.54       32.33     16.32 o
 -16   1   7     1529.15     1685.11     54.43 o
 -15   1   7     1804.52     1861.21     36.75 o
 -14   1   7     1006.90      983.32     24.31 o
 -13   1   7     4533.64     4499.29     49.98 o
 -12   1   7       36.37       31.57     10.38 o
 -11   1   7     1115.94     1079.95     21.36 o
 -10   1   7     1761.83     1768.36     26.05 o
  -9   1   7        8.44       18.26      7.01 o
  -8   1   7      340.77      467.82     11.34 o
  -7   1   7       93.03      153.13      8.43 o
  -6   1   7     2468.03     2460.86     28.01 o
  -5   1   7     2501.76     2601.47     25.73 o
  -4   1   7     1183.22     1159.74     15.02 o
  -3   1   7     9414.14     9774.28     69.07 o
  -2   1   7        9.35       15.12      5.17 o
  -1   1   7       71.91       25.49      5.63 o
   0   1   7     5515.19     5568.73     47.23 o
   1   1   7     6406.50     6167.16     46.68 o
   2   1   7     1832.81     1851.30     20.33 o
   3   1   7      705.81      825.71     13.41 o
   4   1   7      608.49      710.42     12.73 o
   5   1   7      114.04      165.04      7.70 o
   6   1   7        2.09        7.59      6.47 o
   7   1   7     3713.57     3808.82     39.27 o
   8   1   7      437.63      467.05     13.42 o
   9   1   7      191.65      215.27     11.05 o
  10   1   7     1208.39     1264.19     23.79 o
  11   1   7      331.56      347.45     17.67 o
  12   1   7      195.72      198.03     12.93 o
  13   1   7       86.07       77.50     11.55 o
  14   1   7       32.90       30.95     11.88 o
  15   1   7     1620.91     1677.50     31.14 o
  16   1   7      551.10      543.00     22.43 o
  17   1   7      954.98      936.34     30.60 o
  18   1   7       31.35       35.19     20.01 o
  19   1   7      610.47      554.06     31.11 o
  20   1   7       37.92       -3.98     21.03 o
  21   1   7      100.80       49.20     36.71 o
  22   1   7       71.10       71.35     28.15 o
  23   1   7       10.98      -38.03     66.55 o
 -25   2   7      616.27      720.13     99.82 o
 -24   2   7       18.40       31.38     39.22 o
 -23   2   7        0.76       -1.86     25.93 o
 -22   2   7      329.45      425.82     31.18 o
 -21   2   7      686.20      707.46     32.83 o
 -20   2   7       60.36       79.69     21.67 o
 -19   2   7       41.28       48.02     19.69 o
 -18   2   7        1.34        7.07     16.76 o
 -17   2   7      348.03      342.17     22.00 o
 -16   2   7      387.35      348.61     20.56 o
 -15   2   7      546.07      406.15     22.51 o
 -14   2   7       19.65       27.97     12.32 o
 -13   2   7       79.37       64.95     12.23 o
 -12   2   7      416.16      487.45     16.35 o
 -11   2   7     2549.59     2633.30     33.81 o
 -10   2   7       45.12       59.63      9.98 o
  -9   2   7      121.06      128.19      8.92 o
  -8   2   7     3858.67     3738.25     36.86 o
  -7   2   7     1557.32     1600.07     20.64 o
  -6   2   7    13969.99    14428.24    100.07 o
  -5   2   7     4759.97     5165.29     40.96 o
  -4   2   7       59.00       61.31      6.27 o
  -3   2   7      191.13      231.19      7.96 o
  -2   2   7     3822.85     4055.14     34.54 o
  -1   2   7       23.73       19.28      8.41 o
   0   2   7       35.52       60.57      6.48 o
   1   2   7       55.40       63.10      5.69 o
   2   2   7       45.63      138.10      7.83 o
   3   2   7      665.11      706.34     11.08 o
   4   2   7     1272.14     1570.48     17.94 o
   5   2   7     2642.83     2957.90     26.70 o
   6   2   7     5491.03     5319.69     46.29 o
   7   2   7        1.09        8.57      7.00 o
   8   2   7     2613.63     2464.99     30.13 o
   9   2   7        0.78       -0.40      7.45 o
  10   2   7       47.54       29.17      8.92 o
  11   2   7      171.96      176.02     11.95 o
  12   2   7      174.82      159.00     12.44 o
  13   2   7      100.20      112.23     12.72 o
  14   2   7      235.38      192.49     14.64 o
  15   2   7      114.72      136.49     14.90 o
  16   2   7       32.32       31.20     16.25 o
  17   2   7      724.51      663.69     46.76 o
  18   2   7      130.32      109.19     21.89 o
  19   2   7      257.59      216.33     25.96 o
  20   2   7       38.88       26.58     22.84 o
  21   2   7      182.79      193.07     28.05 o
  22   2   7       76.97       62.77     26.51 o
  23   2   7      149.75      155.67     74.87 o
 -25   3   7      134.47      150.92     82.00 o
 -24   3   7       11.20       55.63     57.04 o
 -23   3   7      528.28      557.65     35.18 o
 -22   3   7       47.65       28.60     25.20 o
 -21   3   7      357.32      324.44     28.38 o
 -20   3   7      205.65      221.55     24.72 o
 -19   3   7      355.21      345.13     25.47 o
 -18   3   7       10.23       -5.40     17.81 o
 -17   3   7     1144.92     1088.97     36.85 o
 -16   3   7      292.21      286.03     20.40 o
 -15   3   7        1.00        4.54     13.31 o
 -14   3   7     1021.15      987.70     24.68 o
 -13   3   7     5731.05     5746.06     68.25 o
 -12   3   7       82.47       58.62     11.85 o
 -11   3   7      173.55      152.47     12.56 o
 -10   3   7     3181.28     3145.65     53.12 o
  -9   3   7     2698.04     2648.27     34.62 o
  -8   3   7     1594.79     1513.86     22.18 o
  -7   3   7      894.95      991.55     16.19 o
  -6   3   7     1151.12     1208.86     17.41 o
  -5   3   7     1060.59     1215.27     16.88 o
  -4   3   7     7677.48     7789.13     60.39 o
  -3   3   7      541.62      609.28     11.58 o
  -2   3   7     3325.74     3932.62     34.00 o
  -1   3   7      752.21      795.40     14.68 o
   0   3   7     1295.66     1241.95     20.83 o
   1   3   7      139.18      121.69      6.06 o
   2   3   7    12310.61    13197.04     87.85 o
   3   3   7     2109.76     2344.46     21.00 o
   4   3   7      239.57      167.41      7.24 o
   5   3   7      472.01      432.09     11.17 o
   6   3   7     3020.27     2777.60     27.62 o
   7   3   7      667.90      577.64     15.60 o
   8   3   7      545.96      484.51     12.69 o
   9   3   7      620.15      599.04     15.77 o
  10   3   7      442.38      435.19     14.68 o
  11   3   7     1840.43     1896.54     28.91 o
  12   3   7      256.92      263.19     14.42 o
  13   3   7      497.74      489.32     18.00 o
  14   3   7      115.52      125.27     15.34 o
  15   3   7       71.77       51.66     15.65 o
  16   3   7      728.74      726.05     26.91 o
  17   3   7       42.72       32.28     19.10 o
  18   3   7        0.23      -12.16     18.57 o
  19   3   7      364.74      416.15     29.69 o
  20   3   7      333.95      302.68     28.61 o
  21   3   7        0.24        4.52     23.57 o
  22   3   7      125.10      146.02     28.61 o
  23   3   7        1.28        8.43     55.05 o
 -24   4   7       67.74      -74.87     74.87 o
 -23   4   7        6.74       12.75     30.58 o
 -22   4   7        8.36        3.58     27.56 o
 -21   4   7      755.69      718.27     42.74 o
 -20   4   7       67.22       49.32     22.87 o
 -19   4   7      129.51      115.39     22.02 o
 -18   4   7      851.24      839.00     30.46 o
 -17   4   7      788.35      678.79     27.09 o
 -16   4   7      351.34      329.08     19.89 o
 -15   4   7     6312.52     6317.72     84.59 o
 -14   4   7       78.75       51.85     15.06 o
 -13   4   7     1741.91     1695.06     30.85 o
 -12   4   7      448.12      397.32     18.18 o
 -11   4   7     7317.02     7264.69     73.23 o
 -10   4   7      556.92      553.44     17.01 o
  -9   4   7      769.82      909.61     24.14 o
  -8   4   7       41.50       40.15      7.78 o
  -7   4   7     1325.65     1341.67     18.99 o
  -6   4   7      795.37      770.41     15.14 o
  -5   4   7     3182.88     3039.18     30.94 o
  -4   4   7      175.76      235.25      9.13 o
  -3   4   7     4124.59     4698.83     39.88 o
  -2   4   7    13416.47    13557.61     97.99 o
  -1   4   7    15097.06    15219.98    110.25 o
   0   4   7    16750.60    17471.04    119.04 o
   1   4   7     3989.03     3776.13     30.54 o
   2   4   7      129.68      215.11      7.56 o
   3   4   7     3795.98     4014.50     32.74 o
   4   4   7     7224.47     6939.37     46.57 o
   5   4   7       85.74       99.83      6.77 o
   6   4   7     2234.16     2404.84     28.90 o
   7   4   7       15.64        1.55      6.66 o
   8   4   7     3236.00     3639.00     37.07 o
   9   4   7      463.67      405.63     13.11 o
  10   4   7     5777.63     6174.05     60.47 o
  11   4   7        5.45        6.69     10.03 o
  12   4   7       85.05      104.59     13.34 o
  13   4   7     1292.89     1260.54     28.32 o
  14   4   7     5224.92     5003.51     81.95 o
  15   4   7       15.46        2.18     17.45 o
  16   4   7       12.23       11.94     15.71 o
  17   4   7      182.32      103.02     20.73 o
  18   4   7      475.75      595.80     30.88 o
  19   4   7      455.52      423.56     30.08 o
  20   4   7      286.60      329.60     29.48 o
  21   4   7       61.09       67.83     26.35 o
  22   4   7      309.57      320.35     34.17 o
  23   4   7      207.64      217.98     84.97 o
 -23   5   7      458.41      490.22     64.75 o
 -22   5   7      113.98      114.83     30.58 o
 -21   5   7      228.68      211.06     29.52 o
 -20   5   7      932.88      943.86     57.96 o
 -19   5   7     1714.79     1954.46     56.16 o
 -18   5   7       30.42       28.78     21.45 o
 -17   5   7     1195.70     1186.46     33.66 o
 -16   5   7       38.79       42.57     17.52 o
 -15   5   7      926.53      944.43     28.76 o
 -14   5   7      145.16      132.95     17.22 o
 -13   5   7     4085.01     4258.20     61.38 o
 -12   5   7     1165.41     1183.33     25.63 o
 -11   5   7      350.96      381.41     15.55 o
 -10   5   7     2492.67     2448.07     32.56 o
  -9   5   7     6094.93     6065.48     71.44 o
  -8   5   7      518.81      464.84     14.18 o
  -7   5   7     1887.99     1968.93     25.92 o
  -6   5   7       53.36       28.51      7.85 o
  -5   5   7     2666.42     2686.22     30.17 o
  -4   5   7     2173.11     2036.72     27.85 o
  -3   5   7    14849.16    14451.75    117.38 o
  -2   5   7        3.85       14.62      6.85 o
  -1   5   7     3631.36     4131.60     35.29 o
   0   5   7     1795.01     1746.83     20.08 o
   1   5   7     5360.29     5150.54     39.46 o
   2   5   7     1637.11     1532.55     17.40 o
   3   5   7     2785.98     2728.05     25.43 o
   4   5   7      865.50     1001.94     13.76 o
   5   5   7      130.97      128.05      7.33 o
   6   5   7     5370.37     5262.77     42.87 o
   7   5   7     3004.51     2781.63     31.34 o
   8   5   7      629.82      645.35     16.34 o
   9   5   7        4.41       14.39      8.92 o
  10   5   7       86.87      124.84     15.25 o
  11   5   7       67.71       80.33     12.60 o
  12   5   7     3566.02     3670.69     64.10 o
  13   5   7       86.10      119.03     14.71 o
  14   5   7      904.44      916.96     31.28 o
  15   5   7       88.89       77.48     17.24 o
  16   5   7      753.45      925.15     46.67 o
  17   5   7      344.83      280.39     22.44 o
  18   5   7      841.15      818.37     39.65 o
  19   5   7      277.86      298.69     27.71 o
  20   5   7       15.94       15.50     23.55 o
  21   5   7        0.11       -1.76     24.98 o
  22   5   7      397.81      235.17     61.79 o
  23   5   7       28.05      -33.27    111.70 o
 -23   6   7      172.83      223.41     79.62 o
 -22   6   7       42.70       19.20     29.74 o
 -21   6   7      990.96     1011.73     51.33 o
 -20   6   7      118.35       81.55     29.19 o
 -19   6   7      719.03      760.62     35.97 o
 -18   6   7      141.80      161.23     27.73 o
 -17   6   7      420.12      369.63     29.32 o
 -16   6   7      189.89      204.67     21.43 o
 -15   6   7     1734.81     1712.28     47.51 o
 -14   6   7       78.07       51.56     17.23 o
 -13   6   7        9.05       31.93     15.52 o
 -12   6   7      102.58      106.83     16.50 o
 -11   6   7     1559.13     1637.39     30.77 o
 -10   6   7      303.25      338.19     16.60 o
  -9   6   7     7176.09     7343.04     79.93 o
  -8   6   7     1112.25      987.58     22.45 o
  -7   6   7      828.26      642.24     17.43 o
  -6   6   7      296.32      228.12     12.50 o
  -5   6   7     2796.30     2587.16     31.52 o
  -4   6   7      108.80       71.37      9.21 o
  -3   6   7     3089.50     3269.87     40.50 o
  -2   6   7       14.88       11.58      8.42 o
  -1   6   7    10726.83    11131.43     94.91 o
   0   6   7     6146.03     6469.98     64.02 o
   1   6   7     1239.40     1242.88     20.73 o
   2   6   7     1943.17     1884.06     25.14 o
   3   6   7     1458.69     1483.72     24.53 o
   4   6   7     6650.45     6356.18     50.66 o
   5   6   7     9034.24     9259.50     73.09 o
   6   6   7       26.65       33.23      7.68 o
   7   6   7      128.69      127.78     10.53 o
   8   6   7     3485.51     3357.61     39.85 o
   9   6   7     2183.01     1922.62     31.95 o
  10   6   7     1836.12     1964.28     36.04 o
  11   6   7      191.35      286.81     20.97 o
  12   6   7     1514.76     1370.07     32.64 o
  13   6   7     1680.01     1706.21     36.96 o
  14   6   7     3262.75     3154.05     54.09 o
  15   6   7      458.68      448.07     26.43 o
  16   6   7      312.49      265.85     24.45 o
  17   6   7        4.70       21.65     20.94 o
  18   6   7      951.23     1043.96     44.27 o
  19   6   7       13.90       40.68     26.33 o
  20   6   7      152.39      206.97     32.93 o
  21   6   7      114.09      163.33     33.55 o
  22   6   7      163.43      177.79     98.04 o
 -22   7   7      115.12      118.63     57.96 o
 -21   7   7       52.97       56.71     33.10 o
 -20   7   7       87.23       98.95     31.68 o
 -19   7   7     1019.81      980.31     63.46 o
 -18   7   7      816.54      762.36     40.90 o
 -17   7   7     1235.81     1159.25     43.45 o
 -16   7   7      355.75      391.74     28.41 o
 -15   7   7      275.97      256.80     25.04 o
 -14   7   7       78.88       69.16     27.31 o
 -13   7   7    10381.00    10332.80    123.78 o
 -12   7   7      760.79      855.39     27.70 o
 -11   7   7     1947.05     2153.36     40.04 o
 -10   7   7       34.37       20.15     14.86 o
  -9   7   7     4125.61     4496.93     63.61 o
  -8   7   7     3284.40     3062.72     52.11 o
  -7   7   7     3248.72     3549.56     48.03 o
  -6   7   7      180.84      200.98     16.45 o
  -5   7   7     1048.21      995.11     21.20 o
  -4   7   7     1459.56     1427.78     24.61 o
  -3   7   7     6964.84     6552.87     62.95 o
  -2   7   7     1435.51     1538.36     26.16 o
  -1   7   7       59.57       35.97      9.70 o
   0   7   7      770.28      707.51     17.47 o
   1   7   7    10920.88    10968.27     95.08 o
   2   7   7    10288.46    10541.95     87.04 o
   3   7   7     9909.68    10100.00     94.99 o
   4   7   7      358.66      344.21     13.95 o
   5   7   7       46.38       43.78      9.47 o
   6   7   7     5538.67     5521.58     55.91 o
   7   7   7      240.05      253.37     19.56 o
   8   7   7     1399.90     1284.58     28.99 o
   9   7   7      395.86      421.87     17.47 o
  10   7   7     3337.83     3569.69     56.78 o
  11   7   7     3335.11     3337.33     55.69 o
  12   7   7     5835.03     5951.58     82.03 o
  13   7   7     2081.18     1970.61     44.33 o
  14   7   7      623.59      618.22     34.13 o
  15   7   7      570.48      623.58     30.46 o
  16   7   7     1133.47     1174.89     39.03 o
  17   7   7       36.97        9.90     22.22 o
  18   7   7       24.48       -1.04     26.06 o
  19   7   7      173.22       82.03     29.60 o
  20   7   7     1942.85     2124.77     73.55 o
  21   7   7       94.45       74.50     50.12 o
 -21   8   7      555.57      610.71    142.60 o
 -20   8   7      492.47      477.17     49.40 o
 -19   8   7      115.36      116.86     32.78 o
 -18   8   7      276.30      303.81     34.23 o
 -17   8   7      982.06      927.01     37.36 o
 -16   8   7       26.56       12.77     21.91 o
 -15   8   7     2436.01     2438.31     69.47 o
 -14   8   7       18.01       -8.63     18.97 o
 -13   8   7      126.83       72.28     17.76 o
 -12   8   7      495.24      510.43     25.07 o
 -11   8   7     5295.94     5710.89     72.14 o
 -10   8   7     1037.51     1083.48     32.08 o
  -9   8   7      806.69      852.57     28.44 o
  -8   8   7      373.02      295.44     24.52 o
  -7   8   7      673.01      682.19     19.83 o
  -6   8   7       78.69       63.56     12.24 o
  -5   8   7     5506.24     5473.91     63.71 o
  -4   8   7        5.46        8.34     10.70 o
  -3   8   7      121.60       99.44     11.91 o
  -2   8   7     2272.46     2427.20     33.37 o
  -1   8   7     6840.56     6916.54     66.82 o
   0   8   7     2408.93     2569.85     34.30 o
   1   8   7     3150.99     3220.19     39.24 o
   2   8   7     1774.07     1791.76     30.78 o
   3   8   7      691.53      783.75     32.06 o
   4   8   7     9386.66     9574.75    106.15 o
   5   8   7     3773.34     3882.71     48.21 o
   6   8   7        1.12       10.38     10.86 o
   7   8   7       99.85      110.38     13.18 o
   8   8   7      472.31      496.97     19.36 o
   9   8   7      188.90      171.99     16.38 o
  10   8   7       41.34       11.22     13.43 o
  11   8   7      164.13      158.90     18.84 o
  12   8   7     2757.17     2728.13     58.79 o
  13   8   7      273.36      324.29     31.73 o
  14   8   7     5873.39     5736.79     94.77 o
  15   8   7      797.53      786.41     38.26 o
  16   8   7        2.81      -10.58     22.86 o
  17   8   7      230.09      197.45     30.11 o
  18   8   7     1091.24     1102.81     63.59 o
  19   8   7      404.91      404.83     47.15 o
  20   8   7      684.26      619.26     52.50 o
 -21   9   7       45.65       16.64     62.53 o
 -20   9   7      537.68      467.00     74.50 o
 -19   9   7      481.21      383.09     53.51 o
 -18   9   7        2.93       16.48     30.83 o
 -17   9   7      635.50      496.00     42.97 o
 -16   9   7       86.44      147.01     26.22 o
 -15   9   7       83.74      106.98     24.39 o
 -14   9   7       56.86       61.70     21.84 o
 -13   9   7      383.20      459.77     24.15 o
 -12   9   7     2450.29     2340.26     49.32 o
 -11   9   7     1508.43     1576.53     34.91 o
 -10   9   7     3685.42     3645.02     68.41 o
  -9   9   7      593.40      607.40     24.81 o
  -8   9   7      258.30      259.05     21.70 o
  -7   9   7      393.07      474.14     23.80 o
  -6   9   7      205.12      180.86     15.31 o
  -5   9   7      107.03       96.43     13.64 o
  -4   9   7      384.57      386.59     17.20 o
  -3   9   7     1654.87     1635.61     28.92 o
  -2   9   7     1043.52     1202.85     24.95 o
  -1   9   7       81.68      126.90     13.76 o
   0   9   7      326.88      388.89     19.77 o
   1   9   7     5890.06     6331.45     68.85 o
   2   9   7      135.94      182.56     15.42 o
   3   9   7     4159.94     4428.79     57.74 o
   4   9   7     2379.00     2325.27     56.42 o
   5   9   7     1823.64     1850.12     36.13 o
   6   9   7     4183.47     4006.95     51.18 o
   7   9   7     3439.10     3344.00     50.12 o
   8   9   7     1571.50     1562.48     51.23 o
   9   9   7      319.36      267.17     17.57 o
  10   9   7      390.12      397.31     31.88 o
  11   9   7     1622.80     1718.19     41.12 o
  12   9   7      448.26      411.09     25.76 o
  13   9   7      671.44      815.75     32.49 o
  14   9   7       25.49       -4.56     31.27 o
  15   9   7      453.22      374.26     32.50 o
  16   9   7     1974.96     2050.27     59.16 o
  17   9   7      996.39     1014.51     46.63 o
  18   9   7        1.71       31.89     33.91 o
  19   9   7      345.46      495.60    129.42 o
 -20  10   7      415.32      421.56     68.79 o
 -19  10   7      122.03      145.16     38.50 o
 -18  10   7      476.35      539.83     54.04 o
 -17  10   7      208.65      201.83     31.44 o
 -16  10   7        6.78      -15.67     22.43 o
 -15  10   7     1182.23     1127.42     34.57 o
 -14  10   7      407.31      366.30     25.12 o
 -13  10   7      328.20      322.64     22.46 o
 -12  10   7      159.67      155.01     19.71 o
 -11  10   7     3326.81     3545.73     62.43 o
 -10  10   7     1082.49     1050.71     34.42 o
  -9  10   7     2852.68     3132.83     56.61 o
  -8  10   7        9.19      -13.19     16.21 o
  -7  10   7       90.04      113.15     19.14 o
  -6  10   7        3.57       -5.27     13.95 o
  -5  10   7     1249.11     1183.44     26.99 o
  -4  10   7     1979.53     2051.29     33.98 o
  -3  10   7        1.77       -9.71     13.11 o
  -2  10   7     3563.71     3893.53     54.93 o
  -1  10   7     2121.64     2144.10     36.86 o
   0  10   7      617.51      623.44     22.21 o
   1  10   7     1244.70     1206.47     31.45 o
   2  10   7      780.80      767.35     23.77 o
   3  10   7      123.93      109.56     16.68 o
   4  10   7     3654.78     3557.58     52.44 o
   5  10   7     1352.13     1419.25     48.80 o
   6  10   7      694.75      626.71     51.82 o
   7  10   7       28.96       21.78     15.52 o
   8  10   7     1052.62     1125.76     49.19 o
   9  10   7     1126.80     1088.07     28.59 o
  10  10   7      264.28      287.95     19.34 o
  11  10   7       57.56       34.07     15.85 o
  12  10   7      850.31      786.62     33.13 o
  13  10   7       61.22       23.53     20.23 o
  14  10   7     1111.11      914.01     36.50 o
  15  10   7      246.23      249.32     27.15 o
  16  10   7       33.33       78.08     26.38 o
  17  10   7      193.75      149.39     31.84 o
  18  10   7      264.90      316.75     42.62 o
  19  10   7       59.66       17.83     48.72 o
 -19  11   7      784.20      944.53     82.00 o
 -18  11   7        2.60       -1.94     42.31 o
 -17  11   7      141.13      125.43     28.24 o
 -16  11   7      218.92      245.43     28.83 o
 -15  11   7      108.45      117.76     23.92 o
 -14  11   7      160.72      184.05     24.19 o
 -13  11   7     2221.22     2345.76     43.85 o
 -12  11   7       88.30       89.16     19.87 o
 -11  11   7      118.66      118.00     20.97 o
 -10  11   7     1376.55     1427.74     41.59 o
  -9  11   7      175.26      182.27     21.45 o
  -8  11   7      380.64      375.81     23.28 o
  -7  11   7      812.18      910.14     28.23 o
  -6  11   7      261.27      309.96     19.80 o
  -5  11   7     1033.86      940.57     31.61 o
  -4  11   7      763.32      774.28     25.75 o
  -3  11   7     8109.92     8053.19    105.63 o
  -2  11   7      120.52      108.97     17.42 o
  -1  11   7     1379.43     1312.73     43.13 o
   0  11   7      984.56     1079.70     32.21 o
   1  11   7      233.78      200.94     18.71 o
   2  11   7      698.46      626.91     26.85 o
   3  11   7     3068.32     3156.14     47.96 o
   4  11   7       53.50       76.81     18.34 o
   5  11   7     1228.41     1141.16     43.40 o
   6  11   7      577.00      533.93     27.46 o
   7  11   7      194.57      183.73     22.51 o
   8  11   7      648.62      695.74     30.68 o
   9  11   7      397.12      362.04     23.71 o
  10  11   7     1457.37     1659.77     38.99 o
  11  11   7      905.91      953.35     30.09 o
  12  11   7     2445.37     2450.57     79.72 o
  13  11   7     1038.42     1241.39     41.25 o
  14  11   7       15.85       22.11     27.81 o
  15  11   7      403.77      509.61     32.18 o
  16  11   7      597.66      612.86     42.63 o
  17  11   7       13.99       10.67     23.73 o
  18  11   7       28.92       25.87     31.01 o
 -18  12   7      446.63      669.03    127.15 o
 -17  12   7       20.72       59.38     61.95 o
 -16  12   7       58.46       75.86     40.92 o
 -15  12   7      264.34      272.62     39.75 o
 -14  12   7      765.28      722.93     36.33 o
 -13  12   7       14.45      -22.94     22.94 o
 -12  12   7      503.98      416.29     28.22 o
 -11  12   7      464.02      408.62     26.92 o
 -10  12   7      500.83      451.57     26.57 o
  -9  12   7      773.65      871.05     39.57 o
  -8  12   7     2129.87     2266.60     51.99 o
  -7  12   7       65.59       60.16     19.70 o
  -6  12   7      418.63      407.90     23.87 o
  -5  12   7     1136.34     1068.83     30.58 o
  -4  12   7      707.31      707.71     32.06 o
  -3  12   7     1056.68      969.21     29.07 o
  -2  12   7      139.46      143.57     19.14 o
  -1  12   7      412.82      427.15     22.92 o
   0  12   7        2.08      -16.51     16.51 o
   1  12   7       82.90      125.90     18.88 o
   2  12   7      424.67      525.54     24.53 o
   3  12   7      838.70      880.97     33.85 o
   4  12   7     1550.98     1536.74     40.18 o
   5  12   7      875.46      864.65     30.66 o
   6  12   7       40.44       56.02     21.47 o
   7  12   7      244.23      303.20     37.69 o
   8  12   7     1728.56     1879.89     69.12 o
   9  12   7     1014.27      875.52     41.20 o
  10  12   7      141.84      209.45     23.98 o
  11  12   7     1329.78     1303.80     58.07 o
  12  12   7      219.78      239.20     24.50 o
  13  12   7      350.19      348.10     26.43 o
  14  12   7      357.52      339.06     26.48 o
  15  12   7      106.67       71.84     22.35 o
  16  12   7      202.92      190.25     31.15 o
  17  12   7        2.57      -24.18     24.18 o
 -16  13   7      104.45        5.94    105.76 o
 -15  13   7       37.03       70.10     59.35 o
 -14  13   7       17.35       24.25     28.98 o
 -13  13   7     1205.23     1178.73     39.58 o
 -12  13   7      237.93      260.70     33.76 o
 -11  13   7       80.82       56.02     29.02 o
 -10  13   7      445.58      484.43     34.42 o
  -9  13   7      613.19      607.64     37.76 o
  -8  13   7       47.93       41.56     26.86 o
  -7  13   7     1231.68     1202.48     62.50 o
  -6  13   7      566.85      702.35     33.30 o
  -5  13   7       89.29       61.83     23.75 o
  -4  13   7      776.49      776.13     46.88 o
  -3  13   7      504.55      469.21     29.24 o
  -2  13   7        5.95       -3.77     21.95 o
  -1  13   7      482.20      517.20     40.35 o
   0  13   7       85.13       61.47     23.32 o
   1  13   7      285.59      188.92     25.43 o
   2  13   7      196.80      212.44     25.84 o
   3  13   7      897.94      849.17     40.57 o
   4  13   7      716.17      760.80     35.91 o
   5  13   7      236.43      196.72     30.84 o
   6  13   7      438.52      499.25     36.74 o
   7  13   7     1695.83     1973.88     91.86 o
   8  13   7      524.31      475.22     57.94 o
   9  13   7      419.96      447.41     37.49 o
  10  13   7       19.49       27.08     30.11 o
  11  13   7      200.16      170.07     35.83 o
  12  13   7      507.16      514.28    179.44 o
  13  13   7      205.76      233.89     60.19 o
  14  13   7        1.96        4.75     71.30 o
 -14  14   7      114.11      190.13     82.00 o
 -13  14   7       18.76       -7.78     52.22 o
 -12  14   7      865.48      801.48     43.49 o
 -11  14   7       38.07       50.38     32.33 o
 -10  14   7       65.52       54.25     29.01 o
  -9  14   7       43.78      -19.39     27.24 o
  -8  14   7       53.28       41.52     26.55 o
  -7  14   7      312.78      320.76     30.24 o
  -6  14   7      166.03      140.26     27.47 o
  -5  14   7     1152.23     1149.28     41.45 o
  -4  14   7      254.16      335.70     29.78 o
  -3  14   7       24.95       43.41     25.24 o
  -2  14   7     1114.81     1091.89     38.89 o
  -1  14   7      271.95      241.41     27.70 o
   0  14   7      260.31      183.42     27.40 o
   1  14   7     1031.30     1007.64     45.70 o
   2  14   7       11.70       14.82     24.39 o
   3  14   7      155.60      157.72     32.17 o
   4  14   7        7.33       -9.84     29.59 o
   5  14   7       35.52       38.84     41.54 o
   6  14   7      558.90      592.57     63.24 o
   7  14   7        4.46      -35.99     35.99 o
   8  14   7      102.21      129.02     41.44 o
   9  14   7       60.20       -2.77     41.83 o
  10  14   7        7.99      -39.43     39.43 o
  11  14   7      103.15      160.23     58.77 o
 -11  15   7        7.36      104.57     85.56 o
 -10  15   7      469.72      466.25     69.73 o
  -9  15   7      132.93      107.88     36.61 o
  -8  15   7      211.82      235.47     36.83 o
  -7  15   7       61.49       26.92     33.51 o
  -6  15   7      326.53      320.14     37.44 o
  -5  15   7       29.93       67.47     33.05 o
  -4  15   7      321.14      272.26     36.05 o
  -3  15   7        2.52      -30.62     30.62 o
  -2  15   7      197.05      150.76     33.81 o
  -1  15   7       51.92       68.97     31.76 o
   0  15   7       28.47       36.47     31.66 o
   1  15   7       11.45      -29.95     29.95 o
   2  15   7        0.86      -29.59     29.59 o
   3  15   7       95.90       71.81     33.70 o
   4  15   7        4.71      -34.86     34.86 o
   5  15   7        4.47      -35.15     35.15 o
   6  15   7      196.28      196.51     59.84 o
   7  15   7      467.44      352.74     49.25 o
   8  15   7        1.30      -27.98     42.97 o
   9  15   7      639.04      690.42    102.20 o
  10  15   7       59.88       70.11     85.56 o
  -6  16   7      311.41      452.76    104.57 o
  -5  16   7       28.40       24.59     59.55 o
  -4  16   7        0.68      -12.17     36.42 o
  -3  16   7       46.01       37.58     35.86 o
  -2  16   7      273.97      296.28     44.60 o
  -1  16   7        0.82      -28.72     35.25 o
   0  16   7        0.18       -7.63     35.34 o
   1  16   7      105.97       85.44     37.82 o
   2  16   7      535.82      472.77     43.35 o
   3  16   7       43.46      -26.76     36.78 o
   4  16   7       23.37      108.73    105.17 o
   5  16   7        1.54       36.32     64.18 o
   6  16   7      148.09       53.46     81.40 o
   7  16   7       60.04      168.74    105.76 o
  -4  17   7        6.32       24.96    101.01 o
   0  17   7        1.44       22.58    108.14 o
   1  17   7        5.83      -68.92    105.76 o
   2  17   7        4.35       72.49    114.08 o
 -24   0   8      302.39      191.32     79.62 o
 -23   0   8      414.20      359.06     46.25 o
 -22   0   8       97.07       44.15     37.84 o
 -21   0   8       92.77       68.48     35.33 o
 -20   0   8     2593.58     2664.09     94.39 o
 -19   0   8     1135.52     1019.89     56.93 o
 -18   0   8       34.72       30.40     26.08 o
 -17   0   8      310.30      419.75     33.31 o
 -16   0   8     9868.43     9631.81    373.73 o
 -15   0   8     3563.32     3441.98     64.09 o
 -14   0   8     6898.82     7356.04    122.23 o
 -13   0   8      800.35      923.14     53.17 o
 -12   0   8      557.58      572.38     25.28 o
 -11   0   8     4894.04     4881.46     72.70 o
 -10   0   8     3336.56     3004.17     51.20 o
  -9   0   8      116.47      129.22     12.28 o
  -8   0   8     1269.95     1054.35     24.72 o
  -7   0   8     1179.88     1400.69     27.24 o
  -6   0   8     7371.12     8074.60     89.65 o
  -5   0   8       64.27       59.52      9.82 o
  -4   0   8    14217.65    13854.69    142.87 o
  -3   0   8     1586.62     1488.30     25.86 o
  -2   0   8     1692.79     1763.06     28.05 o
  -1   0   8     8049.53     7445.41     73.05 o
   0   0   8    10077.94    10090.45    127.78 o
   1   0   8       62.75      115.36     10.92 o
   2   0   8     9646.37     9962.92    107.89 o
   3   0   8     7904.27     7951.47    100.10 o
   4   0   8     1281.55     1627.74     25.59 o
   5   0   8    12870.28    13454.18    137.40 o
   6   0   8    16868.30    15785.20    180.54 o
   7   0   8       15.80       59.59     11.77 o
   8   0   8        6.85        6.76     10.67 o
   9   0   8     1820.70     1795.52     39.28 o
  10   0   8      974.11     1019.11     29.84 o
  11   0   8     2387.92     2669.41     49.54 o
  12   0   8     1350.70     1381.54     36.82 o
  13   0   8      711.13      667.01     28.20 o
  14   0   8     1591.37     1556.10     42.62 o
  15   0   8     3469.63     3583.14    133.25 o
  16   0   8     2923.51     2694.72    112.50 o
  17   0   8       26.16       13.30     30.11 o
  18   0   8      694.70      691.73     51.17 o
  19   0   8     2762.37     2756.55     91.98 o
  20   0   8      521.78      540.94     52.51 o
  21   0   8       49.10       81.20     38.74 o
  22   0   8     2476.86     2647.17    119.43 o
 -24   1   8      825.67      648.20     66.32 o
 -23   1   8       94.04       85.27     28.67 o
 -22   1   8      516.44      516.33     33.45 o
 -21   1   8      291.00      311.19     29.01 o
 -20   1   8        6.97        7.51     21.88 o
 -19   1   8      845.68      777.13     31.31 o
 -18   1   8     1375.50     1549.16     38.68 o
 -17   1   8      883.08      711.98     27.36 o
 -16   1   8      336.39      346.67     20.12 o
 -15   1   8     9385.16     8763.35    109.08 o
 -14   1   8     3089.76     3424.36     56.42 o
 -13   1   8     4672.03     4507.69     50.93 o
 -12   1   8     5085.32     5394.83     56.21 o
 -11   1   8       51.42       49.21     10.28 o
 -10   1   8     3387.34     3471.90     39.94 o
  -9   1   8     2114.37     2218.94     25.64 o
  -8   1   8      773.76      608.22     13.22 o
  -7   1   8     1224.73     1292.70     18.48 o
  -6   1   8     2999.98     2929.78     29.12 o
  -5   1   8     9843.82    10539.12     79.51 o
  -4   1   8     1195.27     1268.22     16.40 o
  -3   1   8     2831.06     2835.15     26.01 o
  -2   1   8     3882.57     3658.30     32.55 o
  -1   1   8     3714.43     3409.21     33.06 o
   0   1   8      238.12      228.91      8.65 o
   1   1   8    10660.91    10402.13     78.14 o
   2   1   8     1998.23     1790.48     19.83 o
   3   1   8     6607.37     6634.99     66.40 o
   4   1   8    18900.55    18428.04    130.82 o
   5   1   8       26.79        9.59      5.81 o
   6   1   8      217.25      212.60     12.96 o
   7   1   8     4219.79     4448.20     44.87 o
   8   1   8     1974.34     1954.30     26.87 o
   9   1   8      863.84      802.26     18.36 o
  10   1   8     2006.07     1831.82     27.78 o
  11   1   8     5770.96     5644.15     63.57 o
  12   1   8      154.88      172.04     14.16 o
  13   1   8     2207.23     2170.57     36.04 o
  14   1   8     5708.96     5618.37     65.21 o
  15   1   8     1385.32     1496.36     32.97 o
  16   1   8      621.79      574.48     25.60 o
  17   1   8     1669.80     1611.43     46.98 o
  18   1   8      438.73      463.99     33.45 o
  19   1   8      266.51      314.96     30.59 o
  20   1   8     1177.23     1314.56     48.39 o
  21   1   8      743.44      773.87     41.96 o
  22   1   8        3.53       -2.42     27.12 o
 -24   2   8      413.27      266.19     78.43 o
 -23   2   8      261.03      270.63     31.71 o
 -22   2   8      341.19      392.35     31.82 o
 -21   2   8      480.18      554.48     39.96 o
 -20   2   8     1684.36     2023.38     47.39 o
 -19   2   8      132.98       62.86     21.00 o
 -18   2   8      335.54      309.43     23.76 o
 -17   2   8      246.77      237.46     20.93 o
 -16   2   8     2030.28     2094.01     38.05 o
 -15   2   8      378.60      366.33     19.63 o
 -14   2   8       68.96       78.42     14.51 o
 -13   2   8     1679.75     1795.43     30.20 o
 -12   2   8     2999.94     2916.25     37.83 o
 -11   2   8     4721.48     4683.53     50.09 o
 -10   2   8    12867.53    12887.76    110.24 o
  -9   2   8        1.80        0.74      7.69 o
  -8   2   8     1350.29     1228.15     18.62 o
  -7   2   8     7749.66     7498.10     73.80 o
  -6   2   8     8732.00     9256.05     68.21 o
  -5   2   8     5231.25     4828.24     39.60 o
  -4   2   8     3743.15     3344.06     34.90 o
  -3   2   8     1496.55     1425.30     18.09 o
  -2   2   8      569.65      750.49     14.08 o
  -1   2   8     5084.86     4679.77     42.37 o
   0   2   8     1987.30     2267.88     25.39 o
   1   2   8      105.24      119.41      7.35 o
   2   2   8      120.35       98.26      6.96 o
   3   2   8     1595.50     1526.74     19.91 o
   4   2   8     1045.70      881.83     14.09 o
   5   2   8      872.17      902.68     15.88 o
   6   2   8    20789.43    20445.65    152.27 o
   7   2   8     3832.02     3772.67     39.90 o
   8   2   8     3813.19     3789.11     47.64 o
   9   2   8     5176.63     5061.61     55.55 o
  10   2   8       44.44       40.79     16.52 o
  11   2   8       89.85       73.31     14.81 o
  12   2   8     2072.59     2173.89     35.19 o
  13   2   8     1698.65     1601.22     31.67 o
  14   2   8        1.76       -7.48     13.19 o
  15   2   8      759.22      723.38     24.37 o
  16   2   8      734.31      713.99     37.17 o
  17   2   8        1.41       -9.19     19.16 o
  18   2   8      516.84      480.60     29.85 o
  19   2   8      877.20      922.64     41.42 o
  20   2   8       11.73      -20.49     24.18 o
  21   2   8       21.74      -16.22     25.04 o
  22   2   8     1210.70     1515.60     55.51 o
 -23   3   8      107.44      114.62     33.27 o
 -22   3   8      731.70      777.62     48.08 o
 -21   3   8      201.63      132.85     26.09 o
 -20   3   8        0.06       -0.27     22.18 o
 -19   3   8      335.60      335.66     25.77 o
 -18   3   8     2806.30     2820.80     69.98 o
 -17   3   8       35.87       10.29     16.69 o
 -16   3   8       10.14       13.52     15.58 o
 -15   3   8      202.21      168.30     17.09 o
 -14   3   8     2942.21     2809.58     41.93 o
 -13   3   8     1552.96     1576.48     30.35 o
 -12   3   8     6176.31     6448.94     68.45 o
 -11   3   8        3.94       -9.79      9.79 o
 -10   3   8      308.58      279.91     13.33 o
  -9   3   8     2206.03     2234.82     32.75 o
  -8   3   8     2275.32     2521.14     27.92 o
  -7   3   8       67.47       84.05      8.16 o
  -6   3   8      204.01      243.96      9.32 o
  -5   3   8       41.44      113.63      7.95 o
  -4   3   8     3385.12     3328.07     31.46 o
  -3   3   8     5344.19     5003.59     44.57 o
  -2   3   8     8515.01     8885.13     78.98 o
  -1   3   8     7203.40     6940.61     61.62 o
   0   3   8      764.81      809.93     15.93 o
   1   3   8    14610.46    13760.31     95.55 o
   2   3   8      910.91      887.03     13.62 o
   3   3   8    15099.06    14604.04    102.20 o
   4   3   8      426.46      261.02     10.06 o
   5   3   8     2954.06     3487.41     36.94 o
   6   3   8     1128.33     1198.22     20.25 o
   7   3   8    12999.99    13317.98    111.25 o
   8   3   8       17.00       12.77      8.90 o
   9   3   8       14.71       16.15      9.62 o
  10   3   8     1653.06     1654.56     29.29 o
  11   3   8     1869.78     1746.28     32.75 o
  12   3   8       10.56        9.19     12.19 o
  13   3   8       33.55       12.86     12.89 o
  14   3   8      679.72      742.48     25.77 o
  15   3   8     1298.06     1369.83     31.64 o
  16   3   8      372.40      445.95     24.24 o
  17   3   8      519.67      563.89     30.11 o
  18   3   8      305.74      250.20     25.95 o
  19   3   8        0.16      -14.02     21.50 o
  20   3   8      695.32      722.52     42.88 o
  21   3   8      347.38      310.73     33.47 o
  22   3   8        0.68       -4.50     42.98 o
  23   3   8       15.83       -5.94     87.94 o
 -23   4   8       42.75       38.63     57.19 o
 -22   4   8       36.65       58.61     29.61 o
 -21   4   8      241.55      286.37     32.36 o
 -20   4   8     1060.26     1030.76     54.12 o
 -19   4   8       69.00       55.84     24.52 o
 -18   4   8      116.03      131.98     24.50 o
 -17   4   8     1412.58     1147.06     33.64 o
 -16   4   8        7.47      -12.96     15.61 o
 -15   4   8      565.10      497.78     21.80 o
 -14   4   8       19.18       26.08     14.19 o
 -13   4   8      138.75      147.90     15.28 o
 -12   4   8      711.73      660.32     20.47 o
 -11   4   8     3300.24     3196.42     51.20 o
 -10   4   8     6079.91     6251.67     65.15 o
  -9   4   8      459.93      459.65     14.96 o
  -8   4   8     1809.14     1890.21     29.66 o
  -7   4   8     6737.56     6684.81     60.16 o
  -6   4   8       39.29       33.25      8.08 o
  -5   4   8     6396.17     6143.11     56.16 o
  -4   4   8     2145.31     2303.79     26.07 o
  -3   4   8      213.67      322.71     10.10 o
  -2   4   8      119.11       96.15      8.21 o
  -1   4   8    11787.11    11880.28     93.17 o
   0   4   8     2244.34     2247.80     26.73 o
   1   4   8      182.48      221.69      7.74 o
   2   4   8     4324.93     4882.46     50.69 o
   3   4   8     1228.60     1302.28     16.97 o
   4   4   8      370.36      393.38      9.47 o
   5   4   8     1064.86      959.53     15.05 o
   6   4   8     1439.09     1263.69     22.01 o
   7   4   8      525.04      439.76     14.22 o
   8   4   8     1655.15     1748.09     26.89 o
   9   4   8      619.44      571.69     18.06 o
  10   4   8       24.92       25.65     10.78 o
  11   4   8       86.26       81.61     13.05 o
  12   4   8     2192.58     2354.63     37.80 o
  13   4   8     3149.73     3133.15     52.28 o
  14   4   8      100.09      104.86     15.69 o
  15   4   8      790.52      614.74     25.74 o
  16   4   8       78.76       71.56     18.44 o
  17   4   8        8.89      -15.03     17.03 o
  18   4   8      118.38       89.00     26.04 o
  19   4   8      400.13      390.40     31.91 o
  20   4   8       42.56       48.10     24.83 o
  21   4   8      225.93      258.94     33.98 o
  22   4   8        8.44       24.73     45.33 o
  23   4   8      235.87      299.46     99.82 o
 -23   5   8       61.92       27.14     57.37 o
 -22   5   8      476.26      422.68     36.73 o
 -21   5   8       15.22       21.64     28.26 o
 -20   5   8       63.51       52.82     26.46 o
 -19   5   8      486.19      513.87     33.36 o
 -18   5   8      869.93      817.80     31.92 o
 -17   5   8      456.69      485.95     26.98 o
 -16   5   8     1410.54     1379.98     36.49 o
 -15   5   8      158.85      147.54     19.77 o
 -14   5   8        0.94       24.59     16.17 o
 -13   5   8      799.40      770.36     25.80 o
 -12   5   8       68.19       47.61     14.65 o
 -11   5   8     1595.58     1630.49     30.65 o
 -10   5   8      483.42      482.68     18.32 o
  -9   5   8     5798.17     6070.70     64.17 o
  -8   5   8     1325.04     1383.10     30.37 o
  -7   5   8     2591.49     2910.30     37.05 o
  -6   5   8      318.33      281.56     13.14 o
  -5   5   8      252.39      191.85     11.57 o
  -4   5   8     1853.19     1957.43     27.77 o
  -3   5   8     6535.31     6553.37     63.84 o
  -2   5   8     4094.76     4382.67     44.67 o
  -1   5   8     1195.40     1368.98     20.68 o
   0   5   8      501.10      523.28     13.13 o
   1   5   8     7619.78     7219.98     57.72 o
   2   5   8      634.61      665.53     13.17 o
   3   5   8      859.58      797.02     14.22 o
   4   5   8     1289.44     1265.66     18.18 o
   5   5   8     2088.27     2277.07     23.85 o
   6   5   8      381.87      427.40     14.72 o
   7   5   8     1203.70     1126.23     23.44 o
   8   5   8      212.38      162.24     11.49 o
   9   5   8        0.22        1.27      9.89 o
  10   5   8      200.32      185.98     14.31 o
  11   5   8     4411.75     4268.79     52.64 o
  12   5   8      257.25      275.34     17.24 o
  13   5   8      117.53       92.00     15.07 o
  14   5   8     1212.54     1236.80     39.60 o
  15   5   8        2.69        7.78     16.25 o
  16   5   8      754.60      834.88     46.96 o
  17   5   8      405.32      434.84     32.08 o
  18   5   8       98.59      112.36     24.09 o
  19   5   8        1.48       -3.67     24.03 o
  20   5   8      604.59      576.37     52.49 o
  21   5   8       72.19       80.13     36.71 o
  22   5   8       46.74       73.68     66.55 o
 -23   6   8      278.06      280.45     86.75 o
 -22   6   8       58.08       94.74     46.29 o
 -21   6   8      136.12      128.03     30.81 o
 -20   6   8      405.81      403.91     33.62 o
 -19   6   8      198.28      117.67     27.17 o
 -18   6   8      610.54      615.41     38.00 o
 -17   6   8      338.76      340.50     25.55 o
 -16   6   8       94.04       88.07     20.52 o
 -15   6   8      584.62      522.33     27.73 o
 -14   6   8      561.03      558.56     24.77 o
 -13   6   8     4374.66     4254.73     65.64 o
 -12   6   8     3823.66     3866.52     87.69 o
 -11   6   8       41.53       51.20     14.43 o
 -10   6   8     7973.35     7965.98     81.04 o
  -9   6   8      264.74      290.97     17.41 o
  -8   6   8     1296.32     1270.75     25.54 o
  -7   6   8       53.19       32.80     10.78 o
  -6   6   8      434.21      432.16     17.80 o
  -5   6   8      852.50      887.20     22.31 o
  -4   6   8       75.60       75.18     15.03 o
  -3   6   8       34.43       46.05      9.74 o
  -2   6   8      208.80      168.88     11.44 o
  -1   6   8     2885.23     2724.52     46.73 o
   0   6   8      818.39      796.55     19.48 o
   1   6   8      505.77      690.68     20.72 o
   2   6   8     1928.45     2130.13     29.80 o
   3   6   8     1359.69     1452.41     24.78 o
   4   6   8     5876.18     5719.39     54.15 o
   5   6   8     4151.43     4067.27     48.32 o
   6   6   8      961.38      834.01     19.41 o
   7   6   8      284.07      278.98     13.15 o
   8   6   8       17.01       12.43     10.35 o
   9   6   8      765.13      872.60     22.98 o
  10   6   8      658.16      766.41     22.50 o
  11   6   8      671.87      598.96     26.92 o
  12   6   8       45.22        1.56     14.21 o
  13   6   8      543.50      419.78     23.05 o
  14   6   8       32.09       65.99     17.36 o
  15   6   8      199.35      175.53     22.86 o
  16   6   8      411.77      376.45     31.23 o
  17   6   8      957.97      907.64     37.25 o
  18   6   8      172.19      123.14     27.21 o
  19   6   8      577.24      591.49     64.92 o
  20   6   8        4.34       16.82     28.92 o
  21   6   8       24.59      -11.33     47.92 o
  22   6   8       74.65       36.84    110.52 o
 -22   7   8      225.84      203.21    102.20 o
 -21   7   8       36.39       40.34     34.84 o
 -20   7   8       19.80       36.00     31.91 o
 -19   7   8        4.45       15.88     29.34 o
 -18   7   8      414.88      428.14     32.31 o
 -17   7   8        0.63      -19.96     23.17 o
 -16   7   8      175.45      173.63     25.48 o
 -15   7   8      737.39      744.63     37.27 o
 -14   7   8      395.11      440.67     27.47 o
 -13   7   8      251.52      236.48     21.61 o
 -12   7   8       91.04       97.54     18.84 o
 -11   7   8     1958.87     1860.58     44.11 o
 -10   7   8     1314.99     1359.92     32.51 o
  -9   7   8     5260.04     5417.71     73.88 o
  -8   7   8      719.28      774.32     23.91 o
  -7   7   8      245.49      263.94     17.26 o
  -6   7   8      111.07      106.15     14.23 o
  -5   7   8        5.71       13.98     10.54 o
  -4   7   8      692.45      683.58     18.47 o
  -3   7   8       96.07       94.78     11.56 o
  -2   7   8     1534.11     1562.80     28.09 o
  -1   7   8        3.66       15.72     10.67 o
   0   7   8      228.25      252.43     16.11 o
   1   7   8       20.91        2.86     10.50 o
   2   7   8        2.45       24.34     10.99 o
   3   7   8      156.17      240.59     14.79 o
   4   7   8       45.12       33.78     11.67 o
   5   7   8      728.83      744.40     22.42 o
   6   7   8      466.04      495.78     19.44 o
   7   7   8     1011.60     1006.13     22.48 o
   8   7   8      399.10      436.54     17.43 o
   9   7   8      858.61      771.98     25.22 o
  10   7   8        2.01       13.23     13.35 o
  11   7   8      394.74      402.98     30.11 o
  12   7   8      951.51     1197.21     48.90 o
  13   7   8       85.68       57.69     21.80 o
  14   7   8      168.58      228.90     26.89 o
  15   7   8      213.15      212.10     32.76 o
  16   7   8       53.47       24.45     25.70 o
  17   7   8      239.21      284.24     38.59 o
  18   7   8       54.63       32.67     38.80 o
  19   7   8      457.67      554.28     47.63 o
  20   7   8        3.12       14.20     36.53 o
  21   7   8       13.75       91.50    103.39 o
 -21   8   8      270.99      229.90     63.90 o
 -20   8   8      130.11      142.48     35.88 o
 -19   8   8      128.05      149.50     33.98 o
 -18   8   8      255.57      210.03     29.21 o
 -17   8   8        1.11        3.32     24.56 o
 -16   8   8      109.11      102.57     25.34 o
 -15   8   8      436.57      402.35     29.63 o
 -14   8   8      135.74      112.79     22.54 o
 -13   8   8        2.09      -14.20     18.99 o
 -12   8   8      747.07      759.40     28.76 o
 -11   8   8      694.99      794.09     38.58 o
 -10   8   8      327.90      341.63     21.91 o
  -9   8   8       33.19        8.25     17.98 o
  -8   8   8     2272.47     2193.25     39.97 o
  -7   8   8      330.79      330.84     17.86 o
  -6   8   8      105.30      112.12     13.93 o
  -5   8   8     1512.30     1559.53     28.17 o
  -4   8   8      196.78      172.78     15.13 o
  -3   8   8      119.21       92.44     13.64 o
  -2   8   8     1057.75     1200.30     26.03 o
  -1   8   8     1469.59     1515.08     29.42 o
   0   8   8      270.47      239.25     15.57 o
   1   8   8      355.12      332.12     16.64 o
   2   8   8      157.27      141.35     14.01 o
   3   8   8      267.02      281.26     16.26 o
   4   8   8      251.27      249.65     16.56 o
   5   8   8     2769.10     2945.14     53.07 o
   6   8   8     6646.66     6589.57     84.50 o
   7   8   8      347.76      317.23     23.11 o
   8   8   8       97.25       91.14     17.54 o
   9   8   8        1.65      -12.61     12.61 o
  10   8   8      586.19      668.98     27.79 o
  11   8   8      883.92      981.20     32.44 o
  12   8   8      132.24      113.23     19.00 o
  13   8   8       34.66       56.59     19.70 o
  14   8   8       65.96       29.47     27.79 o
  15   8   8       66.48       65.40     26.06 o
  16   8   8       13.69       30.22     25.49 o
  17   8   8       49.86       -9.37     25.28 o
  18   8   8        1.23       28.74     33.14 o
  19   8   8       72.99      113.17     38.37 o
  20   8   8        1.03       10.70     95.07 o
 -20   9   8       90.43      -40.30     55.16 o
 -19   9   8       14.22       18.38     33.42 o
 -18   9   8       46.02       49.30     28.30 o
 -17   9   8       43.44       30.47     26.54 o
 -16   9   8       96.60       66.09     26.59 o
 -15   9   8        0.91       26.00     24.08 o
 -14   9   8        0.05        9.65     21.11 o
 -13   9   8       77.28       47.61     21.38 o
 -12   9   8        0.27      -14.57     19.14 o
 -11   9   8       96.80      117.22     19.29 o
 -10   9   8       53.44       29.33     18.24 o
  -9   9   8      678.41      582.26     25.48 o
  -8   9   8      224.55      232.44     20.40 o
  -7   9   8      717.45      696.77     22.34 o
  -6   9   8      157.45      143.54     16.57 o
  -5   9   8       74.73       57.87     14.81 o
  -4   9   8      594.26      603.26     21.57 o
  -3   9   8      173.34      184.44     16.21 o
  -2   9   8     1964.71     1914.77     34.09 o
  -1   9   8       25.32       38.03     13.56 o
   0   9   8      408.11      403.34     18.78 o
   1   9   8       73.50       65.67     14.10 o
   2   9   8      238.28      283.73     17.42 o
   3   9   8      379.95      320.37     18.25 o
   4   9   8      175.82      128.19     15.77 o
   5   9   8        0.45       47.50     16.56 o
   6   9   8      222.02      186.11     19.71 o
   7   9   8      817.22      795.54     26.28 o
   8   9   8        4.38       -6.23     14.06 o
   9   9   8      150.32      133.57     17.20 o
  10   9   8        5.84      -14.73     14.73 o
  11   9   8       96.14       59.40     16.45 o
  12   9   8       51.58       47.67     31.00 o
  13   9   8      239.47      259.05     29.83 o
  14   9   8       30.61       47.58     19.85 o
  15   9   8      152.05      161.90     24.83 o
  16   9   8       41.27       41.16     26.72 o
  17   9   8       36.26       66.74     29.04 o
  18   9   8      453.07      413.21     40.01 o
  19   9   8      137.81      120.02     99.82 o
 -20  10   8        0.38       47.53    109.33 o
 -19  10   8        9.10        6.24     55.56 o
 -18  10   8       49.66        0.88     28.77 o
 -17  10   8       41.84       63.34     27.06 o
 -16  10   8        2.22      -23.61     23.61 o
 -15  10   8       91.77      116.91     24.03 o
 -14  10   8       97.12       71.46     22.76 o
 -13  10   8      350.67      342.91     23.48 o
 -12  10   8      542.80      557.54     28.11 o
 -11  10   8      355.21      385.97     25.96 o
 -10  10   8        1.16       -6.40     18.91 o
  -9  10   8        0.03       -0.33     19.38 o
  -8  10   8      873.36      794.54     43.09 o
  -7  10   8       12.79        9.75     16.38 o
  -6  10   8      255.74      272.21     21.29 o
  -5  10   8     1472.07     1660.19     34.57 o
  -4  10   8       70.84       83.61     16.56 o
  -3  10   8       25.92        9.55     15.09 o
  -2  10   8       39.46       45.79     15.61 o
  -1  10   8      139.60       83.00     15.87 o
   0  10   8       35.30       13.17     14.64 o
   1  10   8       16.74       54.58     15.48 o
   2  10   8       57.38       51.31     15.65 o
   3  10   8       78.11      111.23     16.64 o
   4  10   8       67.86       57.06     16.34 o
   5  10   8     1055.59     1202.32     49.94 o
   6  10   8       10.80       -7.65     17.01 o
   7  10   8       73.27       56.84     18.61 o
   8  10   8      399.11      402.28     22.94 o
   9  10   8       16.62       -2.48     17.63 o
  10  10   8      185.59      196.34     19.85 o
  11  10   8      127.93      176.45     36.78 o
  12  10   8       41.96       58.96     18.09 o
  13  10   8        0.12      -16.59     16.59 o
  14  10   8       19.99      -20.20     20.20 o
  15  10   8      116.34       83.46     32.94 o
  16  10   8       25.71       31.12     26.69 o
  17  10   8      123.08      127.34     27.50 o
  18  10   8      295.75      253.17     42.31 o
 -19  11   8        1.81      -34.87     69.08 o
 -18  11   8       61.22       40.39     80.81 o
 -17  11   8      187.21      133.14     30.15 o
 -16  11   8      105.85       71.57     27.57 o
 -15  11   8      284.20      288.57     28.09 o
 -14  11   8        3.16       22.45     22.55 o
 -13  11   8        5.69      -10.57     20.31 o
 -12  11   8       97.94       92.02     22.37 o
 -11  11   8      501.30      487.58     31.24 o
 -10  11   8      100.70      124.54     24.94 o
  -9  11   8      626.48      629.45     31.99 o
  -8  11   8      344.32      336.06     25.39 o
  -7  11   8      147.49      114.64     21.13 o
  -6  11   8      179.91      167.83     20.04 o
  -5  11   8      324.33      227.67     20.93 o
  -4  11   8        2.74       -3.90     16.64 o
  -3  11   8      261.73      356.91     21.73 o
  -2  11   8      176.78      181.99     19.14 o
  -1  11   8      144.28      177.20     18.68 o
   0  11   8      251.92      208.36     19.19 o
   1  11   8        1.35       -0.69     15.48 o
   2  11   8      341.44      398.13     21.93 o
   3  11   8      257.52      267.35     20.67 o
   4  11   8        4.95       13.89     17.96 o
   5  11   8      753.39      775.49     44.28 o
   6  11   8       92.03       97.98     22.99 o
   7  11   8       20.41       58.23     20.41 o
   8  11   8       66.95       47.58     21.66 o
   9  11   8      942.62      896.15     38.91 o
  10  11   8       32.50       55.31     26.20 o
  11  11   8       87.26       56.98     19.21 o
  12  11   8       61.87       71.95     18.86 o
  13  11   8       18.88        4.31     17.76 o
  14  11   8       32.87      -15.62     19.78 o
  15  11   8      608.60      516.82     49.69 o
  16  11   8       18.02        3.66     20.45 o
  17  11   8       56.12       37.57     27.40 o
 -16  12   8      125.05       45.16     74.87 o
 -15  12   8       13.91      -26.81     26.81 o
 -14  12   8       14.24      -21.42     26.06 o
 -13  12   8      107.90      138.88     25.14 o
 -12  12   8        3.60      -13.74     21.73 o
 -11  12   8      592.65      718.79     37.11 o
 -10  12   8      771.76      729.19     35.43 o
  -9  12   8       24.13       75.33     25.38 o
  -8  12   8      255.47      196.47     25.01 o
  -7  12   8       33.13       11.06     21.51 o
  -6  12   8       23.47      -14.45     19.10 o
  -5  12   8       12.38        9.38     18.66 o
  -4  12   8      373.31      405.46     33.35 o
  -3  12   8     1564.97     1683.69     37.33 o
  -2  12   8       63.74       51.25     18.83 o
  -1  12   8     2216.77     2236.96     42.49 o
   0  12   8      286.86      241.87     21.83 o
   1  12   8      101.39       58.83     19.14 o
   2  12   8      184.23      167.49     20.43 o
   3  12   8      393.31      498.37     25.28 o
   4  12   8      207.93      272.25     24.45 o
   5  12   8       20.09       14.79     21.26 o
   6  12   8      164.19       99.33     23.56 o
   7  12   8      290.14      186.81     30.99 o
   8  12   8       52.67       56.08     23.94 o
   9  12   8        0.94       -7.27     23.10 o
  10  12   8      193.80      171.42     29.97 o
  11  12   8      156.65      263.50     28.06 o
  12  12   8      101.50       64.46     23.77 o
  13  12   8     1002.43     1060.77     64.92 o
  14  12   8       66.80       79.05     21.96 o
  15  12   8       51.48       53.57     22.65 o
  16  12   8      179.25      187.02     30.65 o
 -15  13   8       48.07       99.82     84.37 o
 -14  13   8      587.38      508.61     87.94 o
 -13  13   8       59.92       52.12     29.03 o
 -12  13   8      103.16       61.87     32.01 o
 -11  13   8        0.89      -28.76     28.76 o
 -10  13   8      261.27      314.76     33.14 o
  -9  13   8      967.44      968.55     84.72 o
  -8  13   8      512.38      563.57     36.47 o
  -7  13   8      429.06      416.21     34.18 o
  -6  13   8       75.65       55.05     25.16 o
  -5  13   8      322.05      316.51     34.90 o
  -4  13   8       94.82       70.51     24.65 o
  -3  13   8      609.71      566.76     31.58 o
  -2  13   8      328.94      284.89     27.56 o
  -1  13   8      138.57      136.15     25.07 o
   0  13   8      141.40      154.22     25.86 o
   1  13   8      408.71      456.27     28.07 o
   2  13   8      115.20      110.22     21.95 o
   3  13   8      287.78      237.53     25.30 o
   4  13   8      113.56       74.35     22.88 o
   5  13   8      820.08      746.30     35.25 o
   6  13   8       22.93      -23.33     23.33 o
   7  13   8     1438.30     1484.35     60.24 o
   8  13   8        1.59       -9.44     34.59 o
   9  13   8       12.44        0.97     24.97 o
  10  13   8      323.66      458.46     71.87 o
  11  13   8      145.76      100.38     32.12 o
  12  13   8       51.12       81.24     33.47 o
  13  13   8       65.81      152.60     35.19 o
  14  13   8       77.85       47.21     38.86 o
  15  13   8       48.43       24.96     39.22 o
 -13  14   8      388.58      331.03     64.79 o
 -12  14   8        3.35       38.39     54.14 o
 -11  14   8      427.54      518.74     40.22 o
 -10  14   8      164.11      191.89     34.74 o
  -9  14   8        6.10       60.11     29.27 o
  -8  14   8       61.28       73.02     31.31 o
  -7  14   8     1094.53     1101.76     54.03 o
  -6  14   8       64.25       77.33     30.05 o
  -5  14   8        2.89      -25.43     25.43 o
  -4  14   8       43.81       29.66     26.44 o
  -3  14   8      550.27      507.91     38.08 o
  -2  14   8      312.47      203.19     28.42 o
  -1  14   8      776.22      898.09     37.85 o
   0  14   8       69.11       78.60     26.38 o
   1  14   8       71.12      123.96     27.56 o
   2  14   8       48.81       22.18     26.30 o
   3  14   8     1999.23     2272.70    100.85 o
   4  14   8      139.59      109.50     29.70 o
   5  14   8      656.59      697.25     58.97 o
   6  14   8      586.91      526.27     38.02 o
   7  14   8       21.25       43.95     32.89 o
   8  14   8      252.20      295.06     46.79 o
   9  14   8      384.37      293.12     71.52 o
  10  14   8       45.55      -46.17     52.46 o
 -11  15   8        2.62       41.59     78.43 o
 -10  15   8        0.35      -32.80     53.11 o
  -9  15   8      710.30      740.43     58.27 o
  -8  15   8      156.77      144.23     37.29 o
  -7  15   8      136.15      103.00     31.28 o
  -6  15   8      218.42      238.08     35.36 o
  -5  15   8      429.25      442.53     43.49 o
  -4  15   8        4.45       -2.26     28.79 o
  -3  15   8      439.27      383.22     34.33 o
  -2  15   8       33.03        3.82     33.09 o
  -1  15   8      153.53      114.89     34.76 o
   0  15   8       61.59       21.76     35.57 o
   1  15   8      604.20      677.23     43.36 o
   2  15   8       39.71       63.81     37.47 o
   3  15   8        7.84       11.21     36.42 o
   4  15   8      888.38      864.22     63.46 o
   5  15   8      311.82      283.84     43.47 o
   6  15   8      416.25      290.43     44.49 o
   7  15   8      206.24      263.55     68.35 o
   8  15   8       79.46       52.29     84.37 o
  -5  16   8        1.26       82.00    102.20 o
  -4  16   8       22.32       -3.93     79.62 o
  -3  16   8      265.34      304.70     68.35 o
  -2  16   8       39.20      -23.39     51.03 o
  -1  16   8      938.87      904.42    116.26 o
   0  16   8        5.97       33.81     44.31 o
   1  16   8        0.95      -25.38     43.69 o
   2  16   8       29.37      -39.32     64.18 o
   3  16   8      187.71      246.34    112.30 o
   4  16   8       38.65       31.57     70.89 o
   5  16   8      728.39      714.19    118.83 o
   6  16   8       28.46       53.48    106.95 o
 -24   1   9       67.31       87.94     78.43 o
 -23   1   9        1.83       19.79     29.25 o
 -22   1   9        2.87       -5.42     26.92 o
 -21   1   9       79.41       52.61     25.86 o
 -20   1   9        2.72        3.44     23.51 o
 -19   1   9      127.53       87.69     22.97 o
 -18   1   9      178.59      149.23     22.42 o
 -17   1   9      279.43      271.95     24.32 o
 -16   1   9        8.67        7.75     15.70 o
 -15   1   9      552.47      513.51     28.58 o
 -14   1   9       63.53       37.13     14.02 o
 -13   1   9      409.79      374.68     17.79 o
 -12   1   9      159.73      149.09     13.66 o
 -11   1   9        4.70       -3.91     10.32 o
 -10   1   9      345.01      344.58     14.70 o
  -9   1   9      319.95      345.61     12.04 o
  -8   1   9       50.78       36.19      8.12 o
  -7   1   9     2303.18     2453.19     27.16 o
  -6   1   9       25.94       10.62      6.96 o
  -5   1   9       51.62       79.45      7.73 o
  -4   1   9     1411.03     1666.37     19.65 o
  -3   1   9       74.31       39.79      6.26 o
  -2   1   9       99.42      116.23      8.22 o
  -1   1   9      568.30      753.70     14.79 o
   0   1   9     1640.81     1858.23     22.98 o
   1   1   9       57.55       60.11      7.29 o
   2   1   9      565.97      583.25     14.74 o
   3   1   9     2329.72     2453.40     26.07 o
   4   1   9      164.94      242.58     11.05 o
   5   1   9      264.06      256.82     11.35 o
   6   1   9      878.58      912.03     17.21 o
   7   1   9      483.70      529.62     15.76 o
   8   1   9       84.05       43.17     10.06 o
   9   1   9     1524.48     1482.14     27.40 o
  10   1   9      564.86      443.42     17.47 o
  11   1   9       97.97       81.91     13.69 o
  12   1   9        0.68       -1.74     12.70 o
  13   1   9       83.65       68.56     16.92 o
  14   1   9        1.59       -8.35     14.50 o
  15   1   9       17.07       -3.16     15.47 o
  16   1   9      422.30      426.92     24.46 o
  17   1   9       31.01       37.86     22.54 o
  18   1   9        6.06       -7.17     22.64 o
  19   1   9       39.63       10.34     24.14 o
  20   1   9        7.42        6.70     25.38 o
  21   1   9       62.18       60.64     27.99 o
  22   1   9       72.79       85.56     77.24 o
 -23   2   9       38.45       45.50     33.53 o
 -22   2   9       41.30       63.37     27.62 o
 -21   2   9       57.93       28.90     25.70 o
 -20   2   9      204.55      314.98     34.20 o
 -19   2   9       58.80       59.06     22.46 o
 -18   2   9      334.77      254.28     38.71 o
 -17   2   9      106.90      107.09     18.65 o
 -16   2   9      116.87      145.15     18.19 o
 -15   2   9      302.68      277.16     19.46 o
 -14   2   9     1911.78     1769.60     36.33 o
 -13   2   9        9.24        7.66     13.08 o
 -12   2   9      460.58      455.80     17.81 o
 -11   2   9      365.76      333.66     15.66 o
 -10   2   9      118.79      129.55     12.12 o
  -9   2   9      480.65      540.45     15.01 o
  -8   2   9     3441.82     3366.43     34.00 o
  -7   2   9      407.85      473.70     13.22 o
  -6   2   9      135.90      112.76      8.39 o
  -5   2   9        3.53        7.28      6.72 o
  -4   2   9      639.93      911.33     14.87 o
  -3   2   9     1533.85     1552.45     22.45 o
  -2   2   9      182.20      184.36      9.27 o
  -1   2   9      362.83      406.47     11.57 o
   0   2   9     2470.58     2746.07     31.16 o
   1   2   9     7257.88     7662.15     67.98 o
   2   2   9     2300.74     2243.21     24.74 o
   3   2   9       62.96       65.68      7.38 o
   4   2   9      626.71      565.57     13.46 o
   5   2   9     6185.86     6300.43     54.99 o
   6   2   9      151.68      160.81      9.71 o
   7   2   9     1303.62     1352.94     23.04 o
   8   2   9     3136.34     3260.43     38.23 o
   9   2   9       27.20       31.91     10.63 o
  10   2   9     1422.31     1368.44     27.49 o
  11   2   9     2518.52     2489.70     43.72 o
  12   2   9     1510.47     1503.31     31.01 o
  13   2   9     2707.35     2754.14     42.37 o
  14   2   9        8.56       -8.63     15.02 o
  15   2   9      113.24       84.51     17.75 o
  16   2   9      150.72      100.65     20.91 o
  17   2   9       50.93       42.55     22.52 o
  18   2   9      380.03      315.62     30.58 o
  19   2   9      143.61      126.88     27.62 o
  20   2   9      186.63      126.12     34.82 o
  21   2   9       13.73      -26.17     26.17 o
  22   2   9      221.42      121.21     76.05 o
 -23   3   9       15.43       12.82     42.50 o
 -22   3   9      127.38      170.08     32.97 o
 -21   3   9        3.54       17.90     28.19 o
 -20   3   9       52.23       39.18     26.85 o
 -19   3   9       43.80       39.06     22.10 o
 -18   3   9      320.57      322.68     23.72 o
 -17   3   9       45.88       20.00     18.29 o
 -16   3   9     1027.31      996.44     34.34 o
 -15   3   9      114.90       88.25     16.70 o
 -14   3   9      245.92      268.35     18.21 o
 -13   3   9       45.42       74.31     14.43 o
 -12   3   9      327.45      263.89     16.60 o
 -11   3   9      654.73      649.47     26.44 o
 -10   3   9     1287.01     1215.72     25.08 o
  -9   3   9      700.79      600.98     17.93 o
  -8   3   9      588.77      650.11     20.26 o
  -7   3   9     5502.03     5634.58     48.64 o
  -6   3   9       27.96       39.95      7.87 o
  -5   3   9      992.95      973.47     17.44 o
  -4   3   9      313.76      299.39     14.70 o
  -3   3   9        0.50       -5.90      6.62 o
  -2   3   9      358.71      464.21     12.92 o
  -1   3   9     4261.05     4078.05     47.19 o
   0   3   9     1108.99     1244.55     20.12 o
   1   3   9     4480.75     4773.50     46.89 o
   2   3   9      559.90      702.09     13.41 o
   3   3   9      100.20       81.55      9.59 o
   4   3   9      391.59      499.81     13.62 o
   5   3   9     2312.86     2467.68     27.26 o
   6   3   9      695.80      765.00     22.14 o
   7   3   9      612.08      627.74     16.47 o
   8   3   9       10.30       -2.91      8.73 o
   9   3   9     5988.90     5911.11     63.90 o
  10   3   9       51.75       57.72     12.23 o
  11   3   9     2922.40     2857.78     41.40 o
  12   3   9      858.87      856.52     28.50 o
  13   3   9      464.86      413.56     20.09 o
  14   3   9      153.28      165.62     17.64 o
  15   3   9      504.89      525.67     23.49 o
  16   3   9      604.63      573.84     29.40 o
  17   3   9      279.53      270.64     25.74 o
  18   3   9     1525.86     1398.01     48.54 o
  19   3   9      156.11      147.19     28.63 o
  20   3   9       43.30       21.66     26.33 o
  21   3   9      317.10      304.86     34.72 o
  22   3   9       12.09       26.14     72.49 o
 -23   4   9      178.34      204.15     62.81 o
 -22   4   9      427.19      405.10     37.29 o
 -21   4   9       37.53       27.98     29.21 o
 -20   4   9        3.51      -25.12     26.04 o
 -19   4   9      105.37      138.78     27.56 o
 -18   4   9      347.55      382.79     29.16 o
 -17   4   9       38.43       47.17     20.97 o
 -16   4   9      293.31      293.25     23.34 o
 -15   4   9      522.13      471.74     24.60 o
 -14   4   9     1208.38     1163.25     31.27 o
 -13   4   9      234.91      239.88     19.35 o
 -12   4   9     4174.00     4375.59     58.15 o
 -11   4   9        0.35      -11.57     11.57 o
 -10   4   9     1414.03     1479.87     31.10 o
  -9   4   9     1456.07     1534.21     25.95 o
  -8   4   9      216.00      209.12     11.63 o
  -7   4   9      593.06      637.37     15.27 o
  -6   4   9       74.74       40.56      9.03 o
  -5   4   9      267.22      296.64     11.26 o
  -4   4   9      820.31      827.74     16.83 o
  -3   4   9     3503.00     3263.88     35.87 o
  -2   4   9     1769.67     1779.93     27.83 o
  -1   4   9      204.75      188.76     10.21 o
   0   4   9      513.88      585.93     13.55 o
   1   4   9     3280.45     2969.73     29.82 o
   2   4   9       53.87       57.42      6.63 o
   3   4   9     7047.67     7045.83     58.07 o
   4   4   9     2947.15     2996.00     31.17 o
   5   4   9      379.39      416.72     12.12 o
   6   4   9     1335.34     1360.83     21.53 o
   7   4   9      537.42      561.97     18.64 o
   8   4   9       58.32       73.24     10.21 o
   9   4   9        2.91        9.69      9.60 o
  10   4   9      248.99      225.74     15.61 o
  11   4   9      469.86      475.75     20.84 o
  12   4   9        0.54      -12.52     15.00 o
  13   4   9      350.62      417.07     20.74 o
  14   4   9      652.24      572.17     23.53 o
  15   4   9     3012.64     3077.75     50.73 o
  16   4   9      199.61      172.74     20.78 o
  17   4   9     4644.46     4516.83     73.93 o
  18   4   9      121.49      153.40     26.76 o
  19   4   9     1009.79      981.54     60.38 o
  20   4   9      272.75      308.41     34.09 o
  21   4   9       59.46       46.43     44.83 o
 -23   5   9       11.52       87.94     82.00 o
 -22   5   9       45.27       65.09     46.22 o
 -21   5   9        7.60       22.10     30.15 o
 -20   5   9     1259.29     1429.90    104.57 o
 -19   5   9        7.42        4.24     23.55 o
 -18   5   9     1049.39     1103.43     36.40 o
 -17   5   9      411.86      406.91     26.91 o
 -16   5   9     2167.03     2141.47     44.76 o
 -15   5   9      249.69      195.90     21.14 o
 -14   5   9      787.76      846.18     28.47 o
 -13   5   9        9.11       29.45     15.79 o
 -12   5   9      657.87      586.89     23.58 o
 -11   5   9     2311.50     2201.67     50.04 o
 -10   5   9     7697.68     7850.15     86.41 o
  -9   5   9     2130.83     1989.52     32.71 o
  -8   5   9     1620.94     1714.42     27.40 o
  -7   5   9       10.61        3.51     10.41 o
  -6   5   9     3140.82     3098.07     44.84 o
  -5   5   9     2034.47     1771.25     35.52 o
  -4   5   9     2009.21     2141.22     33.30 o
  -3   5   9      293.64      311.71     13.69 o
  -2   5   9      530.95      564.00     16.43 o
  -1   5   9     9306.05     8948.35     74.84 o
   0   5   9     4605.70     4608.16     46.25 o
   1   5   9     2371.93     2341.04     28.43 o
   2   5   9      105.62      123.46     12.73 o
   3   5   9     4049.74     4196.60     44.70 o
   4   5   9       26.18       15.24      7.56 o
   5   5   9     6894.49     6974.24     55.57 o
   6   5   9      446.07      397.03     12.48 o
   7   5   9      411.30      455.02     15.44 o
   8   5   9       38.92        9.75      9.59 o
   9   5   9     9401.97     9178.33     85.73 o
  10   5   9       21.22       18.99     11.20 o
  11   5   9      996.19      982.41     25.37 o
  12   5   9      359.39      352.65     21.05 o
  13   5   9     2318.53     2649.78     46.88 o
  14   5   9       51.44       25.58     16.42 o
  15   5   9     1242.80     1311.69     39.17 o
  16   5   9      340.14      407.53     27.65 o
  17   5   9       38.96        3.81     20.25 o
  18   5   9      936.45      896.77     57.29 o
  19   5   9      494.97      582.78     87.23 o
  20   5   9      398.77      459.88     42.16 o
  21   5   9       50.48      -11.88     52.29 o
 -22   6   9      374.20      318.47    104.57 o
 -21   6   9      163.25      169.92     36.87 o
 -20   6   9      164.99      134.01     34.22 o
 -19   6   9      495.56      584.68     35.87 o
 -18   6   9      991.82      966.83     56.69 o
 -17   6   9       88.57       90.31     22.04 o
 -16   6   9     1224.34     1190.67     37.56 o
 -15   6   9       32.23        7.00     24.89 o
 -14   6   9        6.36       26.24     17.66 o
 -13   6   9      441.73      408.25     23.12 o
 -12   6   9     6713.46     7050.52     92.52 o
 -11   6   9     1288.16     1356.03     32.89 o
 -10   6   9      431.34      418.99     21.43 o
  -9   6   9     5437.57     5108.96     64.59 o
  -8   6   9     1902.52     1737.70     38.88 o
  -7   6   9     2434.73     2490.55     46.15 o
  -6   6   9     3098.60     3091.04     49.34 o
  -5   6   9      567.89      499.26     21.36 o
  -4   6   9     1070.70     1079.33     28.49 o
  -3   6   9     9516.94     9572.85    100.37 o
  -2   6   9     4918.37     5122.22     57.01 o
  -1   6   9     3570.67     3552.48     44.26 o
   0   6   9      103.97       93.43     11.26 o
   1   6   9      633.98      521.44     16.46 o
   2   6   9      966.09      961.86     20.89 o
   3   6   9     3727.65     3632.81     53.23 o
   4   6   9      490.02      485.76     18.56 o
   5   6   9      730.02      687.08     19.16 o
   6   6   9      170.56      193.42     14.57 o
   7   6   9     9237.67     9317.54     92.71 o
   8   6   9      604.96      604.60     20.77 o
   9   6   9      361.46      378.88     19.92 o
  10   6   9      504.44      517.67     22.68 o
  11   6   9     2173.36     2175.68     37.68 o
  12   6   9       73.90       61.38     16.09 o
  13   6   9     1905.90     1959.21     41.07 o
  14   6   9       10.70       15.75     17.48 o
  15   6   9       27.99       -1.92     19.26 o
  16   6   9      469.19      462.29     31.96 o
  17   6   9      322.52      337.61     32.34 o
  18   6   9        2.81      -14.64     24.02 o
  19   6   9      368.98      331.24     34.87 o
  20   6   9       59.30       51.10     57.04 o
  21   6   9      950.37      843.72     92.69 o
 -21   7   9      550.52      545.45    106.95 o
 -20   7   9      496.02      447.28     41.61 o
 -19   7   9      109.06       53.58     28.84 o
 -18   7   9      477.63      406.77     33.15 o
 -17   7   9      203.08      248.63     29.37 o
 -16   7   9      185.06      255.13     29.32 o
 -15   7   9      341.69      334.53     28.29 o
 -14   7   9      941.46      986.81     38.29 o
 -13   7   9      322.32      260.25     22.96 o
 -12   7   9        9.30        0.55     18.48 o
 -11   7   9     5126.30     5366.60    104.58 o
 -10   7   9      447.66      469.01     25.07 o
  -9   7   9       42.02       13.60     17.49 o
  -8   7   9     6321.22     6957.82     88.64 o
  -7   7   9     1029.46     1106.92     45.81 o
  -6   7   9     1352.50     1392.04     33.99 o
  -5   7   9     5975.12     6213.29     73.14 o
  -4   7   9     1065.16     1205.64     26.53 o
  -3   7   9     2099.81     2285.01     35.77 o
  -2   7   9      117.51      120.66     13.70 o
  -1   7   9     1239.86     1173.73     28.39 o
   0   7   9     3233.38     3448.56     44.67 o
   1   7   9       72.91       37.79     11.92 o
   2   7   9     2049.43     1964.46     39.03 o
   3   7   9     1231.36     1204.57     28.80 o
   4   7   9      796.32      785.03     25.82 o
   5   7   9     7415.64     7393.77     73.58 o
   6   7   9     1275.53     1138.53     25.07 o
   7   7   9     2761.12     2752.65     47.94 o
   8   7   9      855.15      793.17     23.81 o
   9   7   9       29.45       18.88     12.40 o
  10   7   9      113.45      166.67     17.98 o
  11   7   9      916.83      861.15     28.56 o
  12   7   9        6.54       14.65     17.30 o
  13   7   9      152.50      215.56     21.19 o
  14   7   9      283.66      301.31     26.87 o
  15   7   9     1187.23     1233.84     46.05 o
  16   7   9       96.32       97.47     26.43 o
  17   7   9      102.26       60.78     27.42 o
  18   7   9      301.86      415.42     82.79 o
  19   7   9      456.53      486.86     47.39 o
  20   7   9        0.14       51.10     95.07 o
 -21   8   9       32.97       -2.38    101.01 o
 -20   8   9      173.88      299.21    119.43 o
 -19   8   9      510.84      546.30     37.08 o
 -18   8   9      381.09      327.82     32.05 o
 -17   8   9       80.49       74.02     26.96 o
 -16   8   9     1691.24     1692.29     86.85 o
 -15   8   9       23.30       52.21     24.19 o
 -14   8   9       35.29       61.21     23.87 o
 -13   8   9      982.52      900.91     32.59 o
 -12   8   9     1786.63     1868.55     41.54 o
 -11   8   9      294.49      260.93     24.98 o
 -10   8   9     2793.46     2886.01     53.74 o
  -9   8   9     1089.82     1002.67     36.24 o
  -8   8   9      512.11      519.14     29.14 o
  -7   8   9      767.40      832.78     29.97 o
  -6   8   9      432.88      501.39     25.15 o
  -5   8   9      508.17      577.42     21.20 o
  -4   8   9        6.47        6.34     13.20 o
  -3   8   9      376.07      422.03     19.28 o
  -2   8   9     2497.86     2423.50     38.16 o
  -1   8   9      206.74      224.42     16.46 o
   0   8   9      182.11      152.83     15.01 o
   1   8   9     5397.09     5527.27     63.14 o
   2   8   9      137.91      120.17     16.62 o
   3   8   9     2244.07     2325.58     41.21 o
   4   8   9     3833.28     3989.10     56.22 o
   5   8   9     1978.34     1955.38     38.78 o
   6   8   9     5249.93     5064.55     65.68 o
   7   8   9     2636.23     2745.06     49.86 o
   8   8   9       85.42       21.59     19.15 o
   9   8   9      128.48      121.96     17.83 o
  10   8   9     1214.12     1054.29     30.48 o
  11   8   9     1213.53     1012.39     39.22 o
  12   8   9       59.49       32.56     17.71 o
  13   8   9     1485.99     1351.13     39.72 o
  14   8   9      275.37      315.65     38.10 o
  15   8   9        3.22       10.85     20.93 o
  16   8   9      343.94      398.29     74.78 o
  17   8   9      591.95      699.93     42.79 o
  18   8   9       17.31       -7.77     29.30 o
  19   8   9       43.76       80.81     90.31 o
  20   8   9      411.64      364.82    123.59 o
 -20   9   9      363.64      344.62    111.70 o
 -19   9   9        5.69       25.36     53.19 o
 -18   9   9     1076.58     1046.04     53.60 o
 -17   9   9     1158.89     1063.81     49.93 o
 -16   9   9       44.17       10.64     26.14 o
 -15   9   9      185.90      151.77     27.84 o
 -14   9   9     1520.38     1590.09     49.42 o
 -13   9   9        2.62       -3.61     23.05 o
 -12   9   9      167.47      116.10     24.72 o
 -11   9   9     1135.01     1003.22     35.78 o
 -10   9   9     1504.53     1529.25     41.79 o
  -9   9   9      413.83      380.74     26.64 o
  -8   9   9      609.58      589.92     28.47 o
  -7   9   9     3668.88     3742.18     55.82 o
  -6   9   9      747.40      783.26     25.47 o
  -5   9   9      610.21      674.61     23.84 o
  -4   9   9     2885.52     3073.26     45.44 o
  -3   9   9      570.57      526.77     21.75 o
  -2   9   9       95.25       93.42     15.72 o
  -1   9   9     5353.27     5243.51     86.18 o
   0   9   9     1873.67     1846.52     43.38 o
   1   9   9      681.63      752.17     23.97 o
   2   9   9      435.76      467.89     20.88 o
   3   9   9      220.01      216.33     19.57 o
   4   9   9     1721.73     1795.54     38.53 o
   5   9   9     5602.75     5833.10     74.50 o
   6   9   9     3093.41     3252.78     61.35 o
   7   9   9      731.05      744.30     29.62 o
   8   9   9      305.40      263.08     22.23 o
   9   9   9      902.85      857.50     37.60 o
  10   9   9      516.05      529.11     27.19 o
  11   9   9      540.95      530.81     25.88 o
  12   9   9      244.68      297.08     22.89 o
  13   9   9      654.88      636.83     35.04 o
  14   9   9       48.69       28.52     33.75 o
  15   9   9     1380.82     1478.00     62.95 o
  16   9   9       67.80       89.60     23.77 o
  17   9   9       16.06        4.01     25.52 o
  18   9   9      350.21      269.95     61.89 o
  19   9   9      689.13      627.44    133.09 o
 -18  10   9      192.35       15.45     65.36 o
 -17  10   9      105.18      156.66     34.06 o
 -16  10   9     1491.67     1600.60     62.17 o
 -15  10   9      126.74      166.48     26.94 o
 -14  10   9       12.15      -23.23     23.23 o
 -13  10   9      704.63      752.58     34.63 o
 -12  10   9      276.19      241.89     25.74 o
 -11  10   9      599.09      480.16     28.44 o
 -10  10   9     1264.00     1182.95     38.93 o
  -9  10   9     1669.09     1610.67     43.71 o
  -8  10   9        2.51       26.29     23.66 o
  -7  10   9      474.02      501.64     30.44 o
  -6  10   9     1567.58     1591.89     34.99 o
  -5  10   9     2177.60     2168.60     45.72 o
  -4  10   9       60.75       25.79     16.83 o
  -3  10   9     3004.97     3200.85     48.00 o
  -2  10   9     2281.07     2404.29     43.89 o
  -1  10   9      377.66      309.85     20.34 o
   0  10   9     1558.51     1464.34     32.78 o
   1  10   9       71.10       67.52     16.88 o
   2  10   9        0.28       -5.81     15.62 o
   3  10   9      109.67       81.83     18.52 o
   4  10   9     1983.81     1919.80     41.42 o
   5  10   9     2700.21     2529.71     71.12 o
   6  10   9     1233.47     1204.31     45.09 o
   7  10   9     2487.67     2661.23     52.86 o
   8  10   9       37.67       41.49     19.40 o
   9  10   9      263.18      270.87     24.92 o
  10  10   9      274.17      381.52     27.46 o
  11  10   9      173.04      172.57     20.96 o
  12  10   9        3.40        8.08     17.83 o
  13  10   9      199.68      268.02     41.28 o
  14  10   9      495.39      465.27     28.41 o
  15  10   9       19.25        0.46     22.34 o
  16  10   9      140.00      235.69     40.80 o
  17  10   9      479.40      515.13     37.43 o
  18  10   9       69.05       79.62     79.62 o
 -18  11   9       38.70       33.27     79.62 o
 -17  11   9      660.45      565.65     85.56 o
 -16  11   9      128.16      108.68     31.41 o
 -15  11   9      661.30      717.86     53.25 o
 -14  11   9       33.30       43.06     25.91 o
 -13  11   9       15.62       -8.56     24.31 o
 -12  11   9       81.87       63.58     24.36 o
 -11  11   9      316.37      329.22     30.28 o
 -10  11   9      860.02      966.26     63.92 o
  -9  11   9      408.43      413.07     35.96 o
  -8  11   9      918.41      883.14     43.75 o
  -7  11   9      947.67      911.97     33.06 o
  -6  11   9      195.22      158.67     20.74 o
  -5  11   9     1315.44     1321.37     33.53 o
  -4  11   9      340.48      295.84     21.91 o
  -3  11   9       83.71       82.43     18.47 o
  -2  11   9      774.93      822.92     27.82 o
  -1  11   9       65.61       87.86     18.94 o
   0  11   9       92.63       69.61     18.21 o
   1  11   9       34.21        4.52     17.08 o
   2  11   9       28.73        9.13     18.41 o
   3  11   9     1365.87     1439.49     46.94 o
   4  11   9      290.54      342.82     24.39 o
   5  11   9      576.96      554.54     27.56 o
   6  11   9     2280.12     2064.09     58.10 o
   7  11   9        0.20       13.02     20.47 o
   8  11   9      755.31      768.96     37.61 o
   9  11   9      946.18      940.75     71.18 o
  10  11   9       32.24        1.77     19.90 o
  11  11   9      465.72      342.84     27.46 o
  12  11   9      146.52      208.64     24.81 o
  13  11   9      385.54      486.97     28.99 o
  14  11   9       14.64      -12.23     20.46 o
  15  11   9      187.80      220.62     28.81 o
  16  11   9       37.66       64.13     34.50 o
 -17  12   9        3.48      -10.70     83.18 o
 -16  12   9      489.78      415.92     82.00 o
 -15  12   9       79.33       39.69     61.20 o
 -14  12   9        0.55      -26.71     26.71 o
 -13  12   9       64.75       52.25     25.26 o
 -12  12   9       10.30        1.16     23.78 o
 -11  12   9      132.22       99.26     29.29 o
 -10  12   9        3.67       -8.81     25.39 o
  -9  12   9      666.46      646.73     55.05 o
  -8  12   9      317.78      310.98     30.20 o
  -7  12   9        3.95       -3.72     21.84 o
  -6  12   9     1156.11     1129.03     37.43 o
  -5  12   9      354.28      347.37     24.81 o
  -4  12   9      129.54      127.19     21.66 o
  -3  12   9     1828.26     1874.00     40.50 o
  -2  12   9      343.76      368.52     24.78 o
  -1  12   9      731.33      625.85     27.39 o
   0  12   9      392.80      474.15     25.86 o
   1  12   9       49.25      100.05     20.54 o
   2  12   9       64.95       69.10     21.40 o
   3  12   9      156.01      160.84     23.26 o
   4  12   9       39.48       12.61     21.07 o
   5  12   9        3.57      -20.88     20.88 o
   6  12   9       36.95       33.45     22.16 o
   7  12   9      647.37      650.28     33.71 o
   8  12   9      561.71      566.43     40.60 o
   9  12   9       53.82       70.73     28.31 o
  10  12   9      712.70      971.45     60.37 o
  11  12   9      638.45      654.11     60.03 o
  12  12   9       54.11       25.80     25.26 o
  13  12   9     1171.56     1155.67     45.33 o
  14  12   9      165.53      107.20     26.04 o
  15  12   9        3.96       70.82     56.47 o
 -14  13   9       58.59       83.18     83.18 o
 -13  13   9      462.02      429.10     57.39 o
 -12  13   9       38.06       40.94     29.43 o
 -11  13   9      192.42      229.21     34.55 o
 -10  13   9       33.57       22.15     33.35 o
  -9  13   9        9.13       17.12     33.52 o
  -8  13   9      330.73      384.89     34.99 o
  -7  13   9     1229.31     1442.45     64.75 o
  -6  13   9       20.40       15.77     24.28 o
  -5  13   9      760.87      750.29     31.77 o
  -4  13   9      116.94      104.85     23.32 o
  -3  13   9      170.52      145.05     23.43 o
  -2  13   9      299.40      425.72     27.18 o
  -1  13   9     1111.51     1192.53     37.12 o
   0  13   9        5.58       11.14     20.71 o
   1  13   9     1023.33      943.10     35.24 o
   2  13   9      157.11      122.10     24.93 o
   3  13   9       24.54        5.56     22.38 o
   4  13   9       11.97       21.01     22.88 o
   5  13   9       55.54       33.18     23.39 o
   6  13   9      746.68      773.79     53.61 o
   7  13   9      112.84      134.14     26.35 o
   8  13   9      458.80      447.13     36.70 o
   9  13   9      602.77      566.35     50.94 o
  10  13   9        0.79        9.34     29.56 o
  11  13   9      142.92      104.68     53.17 o
  12  13   9      230.58      264.65     44.16 o
  13  13   9       23.11       14.06     44.32 o
  14  13   9       44.19      -42.78     77.24 o
 -13  14   9       62.15       10.70     92.69 o
 -12  14   9      994.97      858.41     76.45 o
 -11  14   9      117.93       79.19     47.17 o
 -10  14   9       98.82      116.45     34.90 o
  -9  14   9       64.89       59.43     36.65 o
  -8  14   9      168.34      194.10     34.94 o
  -7  14   9      156.87      137.13     33.33 o
  -6  14   9       52.20       43.23     31.11 o
  -5  14   9       29.54       31.91     27.91 o
  -4  14   9       36.43       19.35     27.48 o
  -3  14   9        8.53       43.83     27.36 o
  -2  14   9      208.05      213.83     29.84 o
  -1  14   9      258.11      373.06     38.88 o
   0  14   9     1054.57     1229.25     62.98 o
   1  14   9      877.11      911.85     50.31 o
   2  14   9      200.97      208.89     32.77 o
   3  14   9      174.64      220.21     32.88 o
   4  14   9      158.37      103.62     30.88 o
   5  14   9      352.24      381.81     35.56 o
   6  14   9      222.93      220.33     33.99 o
   7  14   9      920.77      855.29     43.98 o
   8  14   9       29.84        3.50     38.61 o
   9  14   9       25.49      -17.24     49.65 o
  10  14   9      175.56      196.08     73.68 o
 -10  15   9       73.45       93.88     84.37 o
  -9  15   9       37.38       27.33     71.30 o
  -8  15   9       50.22       32.15     53.82 o
  -7  15   9      168.12      253.49     58.41 o
  -6  15   9       17.22       44.64     34.25 o
  -5  15   9      116.60      140.36     35.60 o
  -4  15   9      236.37      281.87     33.91 o
  -3  15   9      440.19      536.04     37.40 o
  -2  15   9       33.12       97.07     31.43 o
  -1  15   9      471.55      447.19     47.83 o
   0  15   9       57.25       86.94     43.16 o
   1  15   9      220.61      269.73     36.44 o
   2  15   9      379.41      530.57     41.26 o
   3  15   9      105.58       92.62     40.31 o
   4  15   9       17.26       40.68     39.84 o
   5  15   9       18.50       -9.11     50.29 o
   6  15   9      209.38      260.91     67.67 o
   7  15   9        1.02      -32.17     66.13 o
  -5  16   9       61.63        5.94    106.95 o
  -4  16   9      121.50      196.92     70.04 o
  -3  16   9      102.65      125.01     73.68 o
  -2  16   9       98.65       54.66     66.22 o
  -1  16   9        7.27      -87.94     87.94 o
   1  16   9      106.00      -67.74    108.14 o
   2  16   9      667.50      535.94    122.40 o
   3  16   9       10.30     -109.33    109.33 o
 -23   0  10      317.01      313.23     64.44 o
 -22   0  10      162.71      173.64     44.71 o
 -21   0  10      529.48      458.51     46.74 o
 -20   0  10       67.33       12.68     36.04 o
 -19   0  10       18.05       11.93     32.45 o
 -18   0  10     1590.41     1533.98     56.72 o
 -17   0  10      652.61      701.78     42.71 o
 -16   0  10      241.83      245.13     28.17 o
 -15   0  10       18.33        2.25     21.73 o
 -14   0  10       93.98       53.58     21.48 o
 -13   0  10       36.00       19.05     19.63 o
 -12   0  10      711.28      766.30     30.69 o
 -11   0  10     1479.24     1573.58     40.03 o
 -10   0  10     3311.87     3257.56     56.89 o
  -9   0  10      303.28      293.40     21.50 o
  -8   0  10     3295.17     3226.87     47.80 o
  -7   0  10     8504.73     8792.60     99.51 o
  -6   0  10      855.11      803.45     22.95 o
  -5   0  10      540.07      515.76     18.24 o
  -4   0  10       28.21        2.39     10.14 o
  -3   0  10     2627.06     2747.21     51.91 o
  -2   0  10     4609.90     4302.24     66.26 o
  -1   0  10       86.46      165.31     12.37 o
   0   0  10     4183.97     4182.27     62.02 o
   1   0  10      776.32      725.35     25.60 o
   2   0  10     6472.82     6505.68     85.45 o
   3   0  10     7098.68     7261.14     93.62 o
   4   0  10     4039.39     4348.47     63.53 o
   5   0  10    12034.51    11451.66    137.92 o
   6   0  10     4411.81     4457.79     66.03 o
   7   0  10     3030.62     2711.05     48.35 o
   8   0  10     4375.01     4490.55     75.98 o
   9   0  10      988.88     1012.07     57.79 o
  10   0  10      230.90      225.91     23.51 o
  11   0  10     1775.97     1747.85     50.09 o
  12   0  10      325.53      477.58     31.33 o
  13   0  10      305.95      237.69     27.86 o
  14   0  10       27.66       25.69     22.56 o
  15   0  10      576.67      552.88     36.56 o
  16   0  10      186.73      148.40     29.18 o
  17   0  10      143.31      108.14     50.50 o
  18   0  10     2183.94     2367.78    155.08 o
  19   0  10     1148.77     1138.65     65.93 o
  20   0  10       15.07       -3.73     55.26 o
  21   0  10     2660.21     2696.75    131.91 o
 -24   1  10       13.31       26.14     83.18 o
 -23   1  10      261.08      261.23     44.76 o
 -22   1  10       83.52       14.96     28.97 o
 -21   1  10        9.18       22.00     27.33 o
 -20   1  10      769.80      871.19     38.09 o
 -19   1  10      371.28      401.19     29.28 o
 -18   1  10       15.17       18.42     21.74 o
 -17   1  10      263.24      306.05     23.16 o
 -16   1  10     3023.37     3171.26     53.63 o
 -15   1  10      861.54      861.45     34.58 o
 -14   1  10      926.61      916.63     26.49 o
 -13   1  10       44.73       34.92     13.96 o
 -12   1  10       12.61       -3.28     13.14 o
 -11   1  10      506.70      539.59     28.58 o
 -10   1  10     5222.83     5275.80     55.24 o
  -9   1  10       83.54       70.43      9.73 o
  -8   1  10        5.78        9.63      8.32 o
  -7   1  10     1343.68     1277.02     20.05 o
  -6   1  10     1141.47     1122.98     18.48 o
  -5   1  10      170.24      164.13      9.49 o
  -4   1  10     2684.30     2626.46     28.18 o
  -3   1  10      806.60      835.35     15.65 o
  -2   1  10     6672.58     6543.12     56.27 o
  -1   1  10      267.14      241.44     14.15 o
   0   1  10     5762.54     5476.75     52.31 o
   1   1  10      664.13      593.85     17.55 o
   2   1  10        9.02       -3.24      6.77 o
   3   1  10     4118.32     3680.26     39.53 o
   4   1  10     5222.56     5476.72     57.16 o
   5   1  10        2.01       14.71      8.21 o
   6   1  10     7653.15     7556.82     69.53 o
   7   1  10     1289.26     1131.35     22.00 o
   8   1  10      120.20       93.54     10.76 o
   9   1  10     2063.39     2069.69     33.30 o
  10   1  10      991.10     1108.80     27.54 o
  11   1  10      521.31      550.79     22.30 o
  12   1  10      503.25      501.60     22.53 o
  13   1  10     1114.04     1057.81     30.27 o
  14   1  10     1702.30     1890.19     55.54 o
  15   1  10       33.58       22.48     17.27 o
  16   1  10      102.37      167.32     21.24 o
  17   1  10      929.61      909.78     40.05 o
  18   1  10      264.01      280.77     31.11 o
  19   1  10      297.35      340.62     33.97 o
  20   1  10      798.05      754.27     42.62 o
  21   1  10      257.87      325.35     44.87 o
 -23   2  10      170.13      147.91     61.65 o
 -22   2  10      381.23      399.58     38.40 o
 -21   2  10      522.60      524.67     34.52 o
 -20   2  10      170.83      235.31     28.82 o
 -19   2  10      264.07      256.86     29.17 o
 -18   2  10     2467.19     2807.27     59.17 o
 -17   2  10     1468.20     1406.18     38.44 o
 -16   2  10     1535.67     1590.32     35.69 o
 -15   2  10        8.24        1.93     16.17 o
 -14   2  10      836.69      834.37     25.61 o
 -13   2  10      568.75      519.18     21.47 o
 -12   2  10     4817.94     4794.42     63.11 o
 -11   2  10       37.92       23.96     14.36 o
 -10   2  10       93.10       96.84     12.97 o
  -9   2  10      295.88      283.22     14.07 o
  -8   2  10     7311.02     7361.09     64.35 o
  -7   2  10      920.34      917.73     18.07 o
  -6   2  10      540.26      609.80     17.69 o
  -5   2  10     2332.22     2238.34     25.52 o
  -4   2  10     5271.31     5006.43     46.50 o
  -3   2  10      118.16       79.08      9.27 o
  -2   2  10    15111.30    14676.36    121.08 o
  -1   2  10      580.46      614.58     15.15 o
   0   2  10       53.29       44.71      8.54 o
   1   2  10     1048.89      984.61     18.71 o
   2   2  10       96.82       79.96      8.16 o
   3   2  10       21.47        8.26      6.77 o
   4   2  10      113.43      152.44      9.85 o
   5   2  10     2318.09     2180.45     32.89 o
   6   2  10     3273.17     3088.04     36.50 o
   7   2  10     1558.87     1592.30     25.81 o
   8   2  10     4909.58     4946.53     51.75 o
   9   2  10     1887.39     1927.18     44.86 o
  10   2  10      102.17      152.55     15.76 o
  11   2  10     2643.10     2611.16     43.85 o
  12   2  10      576.04      634.21     29.14 o
  13   2  10       45.29       -4.02     14.99 o
  14   2  10      222.41      299.61     21.84 o
  15   2  10     1003.09     1072.12     41.81 o
  16   2  10       31.27       10.41     18.53 o
  17   2  10      832.45      889.62     35.87 o
  18   2  10      124.16       93.77     26.66 o
  19   2  10       49.60       49.34     26.77 o
  20   2  10       18.14       -4.00     26.36 o
  21   2  10      571.20      718.18     64.24 o
 -23   3  10      443.81      413.51     68.52 o
 -22   3  10      132.10      135.59     34.13 o
 -21   3  10        1.06       17.48     30.15 o
 -20   3  10      710.26      648.62     43.04 o
 -19   3  10      551.27      455.24     34.65 o
 -18   3  10       15.03       -7.74     21.97 o
 -17   3  10        8.74       38.82     20.60 o
 -16   3  10      995.31      981.58     56.60 o
 -15   3  10     1248.70     1231.70     34.96 o
 -14   3  10       42.13       39.34     17.51 o
 -13   3  10      951.62      999.85     26.99 o
 -12   3  10     4545.15     4838.73     57.64 o
 -11   3  10      494.18      521.42     27.71 o
 -10   3  10     4724.15     4786.02     62.55 o
  -9   3  10     6142.06     6329.17     66.05 o
  -8   3  10      861.93      881.66     20.86 o
  -7   3  10     5200.04     5259.54     47.04 o
  -6   3  10     2194.93     2139.33     26.90 o
  -5   3  10      453.40      387.29     12.71 o
  -4   3  10      702.01      778.22     20.44 o
  -3   3  10        9.49        0.63      8.16 o
  -2   3  10     3489.00     3258.35     36.52 o
  -1   3  10      150.10      167.33     11.12 o
   0   3  10     7626.80     7282.27     66.54 o
   1   3  10       15.36        3.38      7.84 o
   2   3  10      322.12      365.53     13.04 o
   3   3  10      733.92      659.21     15.33 o
   4   3  10     7604.10     7416.84     68.18 o
   5   3  10      660.64      589.05     15.75 o
   6   3  10     6595.69     6378.01     54.70 o
   7   3  10     3985.81     3854.87     40.56 o
   8   3  10      382.25      380.76     14.16 o
   9   3  10     2319.39     2159.29     34.55 o
  10   3  10     2806.53     2556.30     38.79 o
  11   3  10      201.46      245.01     28.20 o
  12   3  10      571.68      594.41     24.14 o
  13   3  10     1740.19     1915.21     40.28 o
  14   3  10     2247.91     2221.38     50.04 o
  15   3  10      644.80      645.36     27.94 o
  16   3  10     3265.18     3186.30     60.63 o
  17   3  10      473.50      539.32     40.42 o
  18   3  10      524.25      533.68     36.19 o
  19   3  10     1402.76     1499.00     51.95 o
  20   3  10      298.26      310.44     34.93 o
  21   3  10        0.15       12.73     67.74 o
 -23   4  10       91.80      146.17     84.37 o
 -22   4  10      122.02      115.35     40.20 o
 -21   4  10      550.09      607.65     39.19 o
 -20   4  10      109.91       83.43     29.66 o
 -19   4  10       99.27       63.60     25.69 o
 -18   4  10      759.08      865.83     34.61 o
 -17   4  10      412.10      342.29     26.59 o
 -16   4  10     1512.28     1344.84     36.93 o
 -15   4  10       82.69       65.84     20.97 o
 -14   4  10      265.16      258.08     21.29 o
 -13   4  10      291.74      283.09     21.28 o
 -12   4  10      931.70      819.70     26.47 o
 -11   4  10      275.47      283.68     24.18 o
 -10   4  10      814.87      899.03     25.31 o
  -9   4  10      474.21      479.75     18.79 o
  -8   4  10     8211.92     8443.85     77.70 o
  -7   4  10      837.55      887.31     25.94 o
  -6   4  10     5592.62     6051.71     59.49 o
  -5   4  10      626.73      627.35     19.47 o
  -4   4  10     4523.68     4325.27     72.96 o
  -3   4  10      375.90      281.28     13.88 o
  -2   4  10     4665.91     4250.98     57.60 o
  -1   4  10        5.99       12.05      8.34 o
   0   4  10        1.49       10.65      7.89 o
   1   4  10       37.01       31.68      8.32 o
   2   4  10     2097.32     2062.08     26.02 o
   3   4  10        3.04       -5.11      6.31 o
   4   4  10      659.84      659.11     16.25 o
   5   4  10     2079.88     2072.90     29.00 o
   6   4  10      625.03      634.63     15.64 o
   7   4  10       50.24       71.30      9.66 o
   8   4  10     3287.49     3077.78     36.11 o
   9   4  10       38.19       27.89     10.99 o
  10   4  10        1.44       -7.87     11.10 o
  11   4  10     1007.62     1178.34     25.83 o
  12   4  10     1499.95     1471.28     34.89 o
  13   4  10     1020.69      974.88     30.12 o
  14   4  10     1046.56     1103.31     32.62 o
  15   4  10     1319.69     1314.34     35.74 o
  16   4  10        1.49        6.39     20.60 o
  17   4  10      390.60      376.70     29.27 o
  18   4  10      755.82      630.03     44.22 o
  19   4  10       29.53       44.65     31.07 o
  20   4  10        1.35        3.99     30.68 o
  21   4  10     1208.07     1218.04    104.57 o
 -23   5  10      160.05      234.10     93.88 o
 -22   5  10       30.28      -26.28     99.23 o
 -21   5  10        0.00        7.52     30.79 o
 -20   5  10       19.92      -19.86     28.14 o
 -19   5  10      712.97      722.14     34.56 o
 -18   5  10        0.18        8.14     23.40 o
 -17   5  10      321.09      297.14     26.54 o
 -16   5  10     1731.48     1954.80     44.38 o
 -15   5  10        2.39      -10.76     19.34 o
 -14   5  10     2020.04     2010.70     41.80 o
 -13   5  10       15.77       23.61     17.98 o
 -12   5  10      112.13      138.33     19.59 o
 -11   5  10      420.20      342.08     22.12 o
 -10   5  10      410.68      464.30     28.12 o
  -9   5  10     2337.16     2240.24     39.17 o
  -8   5  10      351.97      396.39     24.00 o
  -7   5  10      218.27      169.25     15.02 o
  -6   5  10      398.48      424.17     18.00 o
  -5   5  10       69.66      140.00     13.58 o
  -4   5  10      126.92      132.93     12.61 o
  -3   5  10     1310.95     1373.08     27.13 o
  -2   5  10     1111.16     1102.12     36.49 o
  -1   5  10       11.02       25.67     10.97 o
   0   5  10     6826.44     6872.50     71.29 o
   1   5  10       25.54       35.69     11.06 o
   2   5  10     2094.04     2107.82     33.60 o
   3   5  10       27.02       14.26     10.37 o
   4   5  10       27.97       24.69     10.59 o
   5   5  10      378.16      461.19     19.06 o
   6   5  10     1102.71     1078.72     26.52 o
   7   5  10      247.33      260.60     14.17 o
   8   5  10     3196.93     3161.41     57.71 o
   9   5  10      379.32      398.84     21.04 o
  10   5  10     1123.61     1097.19     28.02 o
  11   5  10      276.55      251.08     18.20 o
  12   5  10       69.01       53.36     15.10 o
  13   5  10      574.46      611.93     28.51 o
  14   5  10        5.59       -4.36     17.37 o
  15   5  10      898.61      864.36     34.68 o
  16   5  10      161.49      164.26     26.07 o
  17   5  10       12.58       -3.39     21.82 o
  18   5  10       11.19      -25.89     25.89 o
  19   5  10      130.76      161.19     48.36 o
  20   5  10      350.48      306.59     67.74 o
  21   5  10       24.57      193.70     72.49 o
 -22   6  10      173.06      237.67    108.14 o
 -21   6  10       10.46       25.55     58.37 o
 -20   6  10       33.02       43.48     29.80 o
 -19   6  10       23.47       16.10     28.37 o
 -18   6  10      941.88      864.24     39.46 o
 -17   6  10      746.22      652.53     35.75 o
 -16   6  10      512.81      474.81     40.81 o
 -15   6  10       60.81       51.48     23.46 o
 -14   6  10        4.50       16.90     20.76 o
 -13   6  10      140.24      103.10     21.69 o
 -12   6  10      115.70       96.48     20.74 o
 -11   6  10     1263.11     1328.14     36.93 o
 -10   6  10     1058.88     1011.09     36.86 o
  -9   6  10       18.45       23.59     16.94 o
  -8   6  10     4794.72     4947.18     70.35 o
  -7   6  10     1571.26     1569.53     44.47 o
  -6   6  10      298.87      320.57     20.25 o
  -5   6  10      149.55      144.62     16.85 o
  -4   6  10      578.86      614.36     23.81 o
  -3   6  10        0.71        2.08     12.50 o
  -2   6  10     2459.01     2562.50     46.04 o
  -1   6  10      409.48      538.87     17.65 o
   0   6  10       13.42        9.93     10.62 o
   1   6  10      392.53      406.64     17.50 o
   2   6  10      645.18      603.69     20.51 o
   3   6  10      138.27      180.15     14.59 o
   4   6  10      318.81      335.79     18.74 o
   5   6  10     1173.68     1076.24     27.68 o
   6   6  10       28.04       -2.06     11.95 o
   7   6  10        3.07        4.02     11.96 o
   8   6  10      773.59      793.02     23.70 o
   9   6  10     1647.26     1723.47     34.01 o
  10   6  10      139.80      131.66     17.31 o
  11   6  10      152.33      167.81     18.49 o
  12   6  10      303.43      274.44     21.18 o
  13   6  10       61.75       74.41     18.33 o
  14   6  10      460.74      550.03     41.45 o
  15   6  10       37.22       53.32     23.36 o
  16   6  10        0.79       -6.08     24.45 o
  17   6  10      414.76      394.06     69.07 o
  18   6  10      176.44      168.88     41.93 o
  19   6  10        0.36       50.02     39.31 o
 -21   7  10        3.37       67.74     98.63 o
 -20   7  10        9.31      -10.92     35.78 o
 -19   7  10      113.99      100.56     30.49 o
 -18   7  10      163.82      159.44     30.51 o
 -17   7  10       72.30       52.16     26.40 o
 -16   7  10      218.17      196.87     27.87 o
 -15   7  10      219.62      162.30     26.31 o
 -14   7  10       66.60       32.80     24.18 o
 -13   7  10        8.72      -21.78     21.78 o
 -12   7  10      962.79      884.20     33.80 o
 -11   7  10        3.27      -16.81     19.28 o
 -10   7  10     2346.95     2545.21     50.66 o
  -9   7  10       75.41       82.55     19.26 o
  -8   7  10        0.60       -8.92     19.30 o
  -7   7  10     1973.02     1928.95     45.30 o
  -6   7  10      137.99      156.43     19.23 o
  -5   7  10      121.41      136.38     16.93 o
  -4   7  10       40.11       22.78     14.18 o
  -3   7  10      367.48      360.95     19.39 o
  -2   7  10     3325.60     3284.41     44.88 o
  -1   7  10      565.39      579.72     20.42 o
   0   7  10     2633.43     2495.16     38.37 o
   1   7  10     1269.22     1290.37     30.74 o
   2   7  10     2013.25     2022.03     35.01 o
   3   7  10      168.15      238.91     16.92 o
   4   7  10     1426.11     1624.85     32.54 o
   5   7  10      350.44      398.34     23.62 o
   6   7  10      510.85      558.41     23.12 o
   7   7  10       10.35      -12.98     12.98 o
   8   7  10       14.82       21.41     13.73 o
   9   7  10      284.73      239.64     17.73 o
  10   7  10      788.66      785.91     25.81 o
  11   7  10      147.22      150.99     25.43 o
  12   7  10      233.59      203.05     20.87 o
  13   7  10      188.79      198.48     21.89 o
  14   7  10      152.83      170.82     22.57 o
  15   7  10        3.24        8.94     20.26 o
  16   7  10      460.64      471.55     32.09 o
  17   7  10       40.32       46.85     31.14 o
  18   7  10      363.27      239.12     42.23 o
 -19   8  10        1.22       15.83     33.57 o
 -18   8  10      163.58      153.37     33.24 o
 -17   8  10      133.72      150.53     31.96 o
 -16   8  10       98.36       62.98     29.01 o
 -15   8  10     1408.88     1354.61     48.31 o
 -14   8  10       50.80       77.60     27.25 o
 -13   8  10       67.38       87.95     24.67 o
 -12   8  10      299.11      261.72     26.69 o
 -11   8  10       20.44       37.58     21.27 o
 -10   8  10     1471.54     1305.56     38.40 o
  -9   8  10      340.32      353.17     28.53 o
  -8   8  10       87.60       59.65     22.34 o
  -7   8  10      160.03      131.60     18.80 o
  -6   8  10      838.70      814.21     31.83 o
  -5   8  10     1139.32     1105.05     48.54 o
  -4   8  10      113.16      114.29     16.01 o
  -3   8  10        1.58      -13.73     13.73 o
  -2   8  10     1486.75     1434.58     31.10 o
  -1   8  10       21.11      -13.37     13.37 o
   0   8  10     2367.22     2301.06     38.39 o
   1   8  10     1848.51     2068.66     41.15 o
   2   8  10     1913.89     1852.34     38.13 o
   3   8  10      284.51      282.76     20.01 o
   4   8  10      192.18      127.95     17.77 o
   5   8  10      671.51      681.39     34.84 o
   6   8  10       27.27       79.29     32.15 o
   7   8  10      418.96      417.15     27.81 o
   8   8  10      323.66      389.56     29.45 o
   9   8  10       31.70       66.26     16.92 o
  10   8  10      307.12      342.97     22.12 o
  11   8  10      533.91      526.80     30.08 o
  12   8  10      137.94      142.75     18.95 o
  13   8  10       39.24        4.03     20.87 o
  14   8  10      155.77      196.38     36.04 o
  15   8  10      213.53      244.24     26.84 o
  16   8  10       59.35       79.66     23.08 o
  17   8  10      239.61      182.52     28.86 o
  18   8  10      435.47      370.76     86.75 o
 -18   9  10        5.30       53.59     33.35 o
 -17   9  10       34.59       45.21     31.44 o
 -16   9  10      205.21      202.76     42.19 o
 -15   9  10        0.72      -27.44     27.44 o
 -14   9  10       12.79       21.45     25.56 o
 -13   9  10     1147.56     1181.20     79.86 o
 -12   9  10        0.13        3.50     22.89 o
 -11   9  10     1596.11     1505.92     80.30 o
 -10   9  10        0.34       -5.70     21.71 o
  -9   9  10      114.07       96.90     22.47 o
  -8   9  10        0.56       -7.75     20.06 o
  -7   9  10        9.22        3.85     22.37 o
  -6   9  10      299.73      275.60     22.19 o
  -5   9  10       21.17       13.36     17.18 o
  -4   9  10       25.10       47.64     16.38 o
  -3   9  10       21.15       22.92     15.44 o
  -2   9  10     1003.38     1098.72     32.82 o
  -1   9  10      229.81      215.32     18.29 o
   0   9  10      272.61      226.43     18.60 o
   1   9  10       31.67       45.45     16.73 o
   2   9  10        6.21       -6.39     16.04 o
   3   9  10       53.39       54.91     17.39 o
   4   9  10       12.11        2.18     16.67 o
   5   9  10        0.31       27.43     18.93 o
   6   9  10      126.40      157.64     32.76 o
   7   9  10        1.11      -18.30     18.30 o
   8   9  10      156.40      139.05     21.24 o
   9   9  10      261.85      231.45     36.93 o
  10   9  10       30.23       21.52     17.46 o
  11   9  10       25.30       17.91     16.86 o
  12   9  10        1.08       -8.76     17.10 o
  13   9  10       36.62      -27.74     27.74 o
  14   9  10        1.23       23.49     18.76 o
  15   9  10        5.56        1.74     25.13 o
  16   9  10      118.61       96.24     26.03 o
  17   9  10       12.26       15.67     52.31 o
  18   9  10        3.98      -37.25     58.48 o
 -18  10  10       25.88       32.09     82.00 o
 -17  10  10       64.78       26.85     38.96 o
 -16  10  10       44.38      -20.80     30.88 o
 -15  10  10      347.46      294.33     30.99 o
 -14  10  10       16.16       39.49     25.31 o
 -13  10  10      131.40      177.50     27.02 o
 -12  10  10      882.20      754.05     37.29 o
 -11  10  10      839.92      792.83     34.99 o
 -10  10  10       19.68       29.84     24.18 o
  -9  10  10        9.05       -7.23     23.13 o
  -8  10  10      213.55      156.59     25.52 o
  -7  10  10      519.24      529.88     30.05 o
  -6  10  10        0.04      -18.45     18.45 o
  -5  10  10      437.22      429.00     23.64 o
  -4  10  10       89.76       45.95     18.08 o
  -3  10  10      179.28      126.41     19.06 o
  -2  10  10      142.09      143.43     18.80 o
  -1  10  10       11.74      -13.99     15.86 o
   0  10  10        0.53        2.62     16.78 o
   1  10  10      246.50      292.73     22.87 o
   2  10  10       11.11       17.64     18.20 o
   3  10  10      274.70      210.62     21.88 o
   4  10  10       33.64       45.59     19.06 o
   5  10  10        2.75        5.85     18.50 o
   6  10  10      122.34      109.14     28.13 o
   7  10  10       11.46      -16.10     21.62 o
   8  10  10       14.73       -1.35     22.50 o
   9  10  10        5.47      -10.12     19.70 o
  10  10  10      708.41      770.43     34.28 o
  11  10  10      478.27      472.55     30.34 o
  12  10  10      587.06      676.38     41.93 o
  13  10  10      306.27      344.37     26.47 o
  14  10  10      164.97      169.40     22.71 o
  15  10  10      163.53      123.01     22.82 o
  16  10  10       91.76       44.12     23.34 o
  17  10  10      196.90      217.47    117.65 o
 -17  11  10       40.90        3.57     80.81 o
 -16  11  10        8.25      -15.45     67.74 o
 -15  11  10       85.26      108.99     29.31 o
 -14  11  10       51.08       35.71     31.19 o
 -13  11  10      591.44      754.01     36.32 o
 -12  11  10       26.39       -8.42     24.18 o
 -11  11  10      454.71      465.55     33.93 o
 -10  11  10      421.42      400.74     32.08 o
  -9  11  10      357.82      375.55     43.62 o
  -8  11  10        4.16        6.75     24.39 o
  -7  11  10      229.38      214.19     27.28 o
  -6  11  10     1424.25     1346.70     35.51 o
  -5  11  10       32.31      -12.06     18.77 o
  -4  11  10      485.24      440.98     25.05 o
  -3  11  10       84.87       37.71     19.14 o
  -2  11  10       29.33       16.23     18.87 o
  -1  11  10       77.20       46.78     19.00 o
   0  11  10      202.08      131.94     21.55 o
   1  11  10       10.78      -18.56     18.56 o
   2  11  10       12.05       -0.31     19.23 o
   3  11  10        1.47        1.04     19.31 o
   4  11  10       23.43       45.95     20.68 o
   5  11  10      178.56      216.11     29.05 o
   6  11  10      102.00      163.80     27.32 o
   7  11  10      442.15      422.40     49.57 o
   8  11  10        1.90      -14.12     24.90 o
   9  11  10      267.67      237.40     36.19 o
  10  11  10       72.51       96.88     25.09 o
  11  11  10      113.79      106.48     24.77 o
  12  11  10       53.72       12.67     23.38 o
  13  11  10      279.13      295.53     31.45 o
  14  11  10       70.76        2.84     22.65 o
  15  11  10      134.65      193.23     31.56 o
 -16  12  10        5.24       -1.19     85.56 o
 -15  12  10        0.62      -33.27     66.55 o
 -14  12  10       19.11       18.69     35.09 o
 -13  12  10      255.21      301.06     36.73 o
 -12  12  10      213.12      285.38     30.81 o
 -11  12  10       26.53       46.70     28.91 o
 -10  12  10      372.10      325.17     32.79 o
  -9  12  10      177.52      204.09     30.34 o
  -8  12  10      357.20      393.08     32.41 o
  -7  12  10        1.91        2.77     25.85 o
  -6  12  10       30.10       -0.01     23.17 o
  -5  12  10        4.27      -10.30     20.53 o
  -4  12  10      186.86      201.82     23.70 o
  -3  12  10       20.40       -9.71     20.73 o
  -2  12  10       32.68       35.20     20.92 o
  -1  12  10       15.95       19.97     20.32 o
   0  12  10      551.29      696.51     31.86 o
   1  12  10      100.26      106.72     23.64 o
   2  12  10      444.15      586.25     30.58 o
   3  12  10      144.59      118.91     24.23 o
   4  12  10      153.77      195.04     25.33 o
   5  12  10       62.23       85.83     23.38 o
   6  12  10     1012.59      973.19     39.95 o
   7  12  10      157.76      178.09     30.86 o
   8  12  10      225.91      197.36     30.96 o
   9  12  10       35.40       42.82     29.04 o
  10  12  10       11.14       14.75     29.84 o
  11  12  10       26.11       19.41     31.35 o
  12  12  10       16.14       14.01     26.68 o
  13  12  10        1.02       -9.55     29.47 o
 -12  13  10       17.31       34.16     34.96 o
 -11  13  10        1.73       15.26     31.42 o
 -10  13  10      106.05       99.96     31.75 o
  -9  13  10       81.70       50.23     30.59 o
  -8  13  10       80.89       91.88     30.12 o
  -7  13  10        1.27       19.00     26.07 o
  -6  13  10      138.80      181.24     28.43 o
  -5  13  10      310.02      274.16     26.79 o
  -4  13  10      270.20      296.24     27.19 o
  -3  13  10      397.88      412.69     28.28 o
  -2  13  10       32.10       88.31     23.80 o
  -1  13  10       83.36       74.38     25.12 o
   0  13  10      616.40      604.26     42.25 o
   1  13  10      999.80     1165.46     43.22 o
   2  13  10       25.81       -6.75     28.93 o
   3  13  10       50.70       52.11     25.20 o
   4  13  10       15.44       -5.25     23.57 o
   5  13  10        8.22        5.87     23.93 o
   6  13  10      463.96      583.34     59.07 o
   7  13  10      624.04      789.92     67.06 o
   8  13  10      649.19      699.32     45.12 o
   9  13  10      139.99      221.98     43.74 o
  10  13  10      386.18      391.92     46.41 o
  11  13  10       40.97       32.54     48.00 o
  12  13  10        0.50      -13.52     47.81 o
 -12  14  10     1035.41      974.43    123.59 o
 -11  14  10      243.51      210.34     95.07 o
 -10  14  10       38.04       27.98     57.37 o
  -9  14  10       27.43       89.47     47.03 o
  -8  14  10      730.34      691.80     49.11 o
  -7  14  10       69.02       96.45     33.99 o
  -6  14  10       94.69      146.91     34.95 o
  -5  14  10       72.30       34.43     32.70 o
  -4  14  10      560.13      499.21     36.13 o
  -3  14  10       96.38      110.58     30.65 o
  -2  14  10       77.37       47.06     28.41 o
  -1  14  10        6.56       31.85     30.40 o
   0  14  10      392.50      515.38     44.36 o
   1  14  10      186.22      191.90     34.00 o
   2  14  10      110.61       98.39     32.83 o
   3  14  10       22.65      -14.86     35.00 o
   4  14  10      216.80      192.98     33.76 o
   5  14  10        6.86      -30.17     30.17 o
   6  14  10       69.06       56.46     36.25 o
   7  14  10       57.25       79.72     42.37 o
   8  14  10       15.81       14.94     53.62 o
   9  14  10       41.94       97.44     68.92 o
  10  14  10      184.51      209.15     78.43 o
  -7  15  10      108.87      111.73     58.41 o
  -6  15  10      518.86      546.49     66.52 o
  -5  15  10      149.92      216.15     51.44 o
  -4  15  10     1009.98     1003.70     50.21 o
  -3  15  10       25.43      -32.63     32.63 o
  -2  15  10       77.16       91.59     40.28 o
  -1  15  10       14.08       13.01     34.36 o
   0  15  10      142.17      209.17     37.47 o
   1  15  10      131.10       79.69     35.82 o
   2  15  10        1.94      -26.25     35.30 o
   3  15  10      221.61      232.88     44.95 o
   4  15  10      453.89      456.59     62.80 o
   5  15  10      320.60      219.96     97.44 o
   6  15  10      282.05      275.69    114.08 o
 -22   1  11      211.87      273.86     38.21 o
 -21   1  11      174.70      168.59     30.50 o
 -20   1  11        1.84       12.42     27.15 o
 -19   1  11      182.32      189.38     27.88 o
 -18   1  11        7.85        1.90     21.62 o
 -17   1  11      422.23      356.65     25.39 o
 -16   1  11       53.73       46.08     19.38 o
 -15   1  11       30.56       31.27     17.84 o
 -14   1  11      302.97      295.62     20.87 o
 -13   1  11      163.59      191.57     18.01 o
 -12   1  11       20.56       17.29     14.46 o
 -11   1  11     1147.21     1266.72     28.05 o
 -10   1  11      202.52      193.47     15.42 o
  -9   1  11     3454.64     3389.79     40.55 o
  -8   1  11      596.13      652.95     16.79 o
  -7   1  11      135.09      152.47     11.26 o
  -6   1  11     2492.40     2439.03     31.63 o
  -5   1  11      481.99      595.79     15.97 o
  -4   1  11      656.22      720.37     17.08 o
  -3   1  11      658.75      707.82     16.53 o
  -2   1  11       11.80       21.03      8.96 o
  -1   1  11      110.21      119.15     12.22 o
   0   1  11      135.76      164.46     12.04 o
   1   1  11        0.92       -8.77      8.77 o
   2   1  11     1314.31     1298.99     23.49 o
   3   1  11       15.20       -7.22      7.22 o
   4   1  11      569.75      615.57     15.93 o
   5   1  11       16.64       26.42      8.72 o
   6   1  11      721.28      683.34     19.17 o
   7   1  11      557.24      492.55     18.41 o
   8   1  11     1799.62     1687.32     28.16 o
   9   1  11      413.80      450.55     16.98 o
  10   1  11     1899.93     1925.48     31.79 o
  11   1  11       30.52       33.56     13.47 o
  12   1  11      102.46      117.86     17.24 o
  13   1  11      172.93      158.27     25.37 o
  14   1  11      302.31      287.73     25.66 o
  15   1  11       48.08       46.59     19.04 o
  16   1  11      110.11      128.74     21.10 o
  17   1  11       79.87       27.27     22.21 o
  18   1  11       14.55       13.23     25.74 o
  19   1  11        1.79      -15.72     25.26 o
  20   1  11       16.37      -15.90     27.77 o
 -22   2  11       14.35       26.80     39.84 o
 -21   2  11        1.68        8.27     32.42 o
 -20   2  11       98.01       56.36     30.85 o
 -19   2  11        8.41      -23.85     25.21 o
 -18   2  11       76.54       79.09     25.53 o
 -17   2  11      242.46      282.14     24.64 o
 -16   2  11      153.95      157.13     21.21 o
 -15   2  11       14.55        8.44     17.64 o
 -14   2  11       17.31        9.09     16.40 o
 -13   2  11      219.89      274.40     19.28 o
 -12   2  11      688.71      734.16     26.16 o
 -11   2  11     2524.53     2585.58     39.30 o
 -10   2  11     2331.27     2307.59     36.14 o
  -9   2  11      267.10      271.51     14.79 o
  -8   2  11      332.87      321.46     14.43 o
  -7   2  11     2378.23     2314.34     32.28 o
  -6   2  11     2947.18     2930.58     35.72 o
  -5   2  11      133.67      151.99     10.88 o
  -4   2  11     7160.74     7539.75     65.25 o
  -3   2  11       50.50       18.47      8.59 o
  -2   2  11      562.51      633.15     16.28 o
  -1   2  11       85.95       75.74     12.21 o
   0   2  11     1522.44     1520.91     27.00 o
   1   2  11       87.97       72.74     10.67 o
   2   2  11     1370.59     1375.13     24.14 o
   3   2  11       22.25        8.14      7.67 o
   4   2  11      195.08      248.02     14.15 o
   5   2  11     1091.37     1207.62     23.74 o
   6   2  11      351.63      380.69     15.74 o
   7   2  11       13.58       33.29      9.88 o
   8   2  11     1099.79     1066.34     22.73 o
   9   2  11     3346.33     3255.57     42.68 o
  10   2  11     1047.35     1135.40     26.81 o
  11   2  11      367.80      394.07     19.69 o
  12   2  11      110.20       52.67     16.37 o
  13   2  11      155.13      166.13     19.15 o
  14   2  11      357.20      277.09     25.95 o
  15   2  11       45.43       36.05     18.69 o
  16   2  11      190.91      182.10     23.47 o
  17   2  11      168.33      121.32     24.95 o
  18   2  11        0.90      -19.00     24.37 o
  19   2  11       13.60      -25.91     25.91 o
  20   2  11       68.97       33.85     35.81 o
  21   2  11       50.53       53.48     84.37 o
 -22   3  11       77.85       15.29     39.43 o
 -21   3  11      112.91      126.87     33.79 o
 -20   3  11       10.19        8.14     30.31 o
 -19   3  11        8.44        6.41     25.57 o
 -18   3  11       43.47       53.26     24.60 o
 -17   3  11      197.63      230.78     25.87 o
 -16   3  11      101.43       80.87     22.11 o
 -15   3  11      613.98      618.12     28.17 o
 -14   3  11     1651.37     1596.14     37.49 o
 -13   3  11      177.43      135.15     19.77 o
 -12   3  11       66.08       68.13     17.22 o
 -11   3  11      697.78      683.09     24.53 o
 -10   3  11      424.02      371.81     21.97 o
  -9   3  11        2.13      -10.44     14.01 o
  -8   3  11      135.83      121.23     12.61 o
  -7   3  11     4134.10     4213.33     43.59 o
  -6   3  11     3688.90     3722.13     39.65 o
  -5   3  11     1116.62     1154.14     21.05 o
  -4   3  11      453.14      486.97     15.32 o
  -3   3  11       34.29       31.99      9.47 o
  -2   3  11     2045.47     2048.65     31.66 o
  -1   3  11       52.17       33.53     12.27 o
   0   3  11      840.28      883.61     18.91 o
   1   3  11      335.90      330.11     13.32 o
   2   3  11       14.32       -8.33      8.33 o
   3   3  11       89.50      105.36     10.14 o
   4   3  11      109.11       90.68     10.55 o
   5   3  11      416.59      474.26     16.19 o
   6   3  11      589.71      553.78     22.59 o
   7   3  11      123.99      134.95     11.14 o
   8   3  11     2923.87     2774.79     38.51 o
   9   3  11      361.03      350.29     16.39 o
  10   3  11     1136.02     1099.78     26.70 o
  11   3  11        5.14       22.49     13.65 o
  12   3  11      549.54      637.79     23.44 o
  13   3  11      400.21      364.23     23.16 o
  14   3  11      251.80      221.32     24.89 o
  15   3  11       10.38       18.91     19.22 o
  16   3  11        3.09       -1.60     19.44 o
  17   3  11      241.56      297.32     28.31 o
  18   3  11       25.96        1.39     25.06 o
  19   3  11       16.20       42.11     27.72 o
  20   3  11       10.48        6.02     43.39 o
  21   3  11      245.99       79.62     89.13 o
 -22   4  11        0.42      -10.06     58.82 o
 -21   4  11       13.26       50.58     33.09 o
 -20   4  11      118.27      183.70     30.81 o
 -19   4  11      137.53       86.97     27.58 o
 -18   4  11      405.56      439.05     30.90 o
 -17   4  11      519.96      525.75     39.24 o
 -16   4  11        9.81       41.61     21.26 o
 -15   4  11       19.69       29.46     20.52 o
 -14   4  11      726.46      703.31     43.16 o
 -13   4  11      458.20      400.13     39.89 o
 -12   4  11     2592.22     2420.63     47.98 o
 -11   4  11      309.12      287.36     23.03 o
 -10   4  11      587.82      528.55     24.53 o
  -9   4  11     2872.55     2861.50     75.34 o
  -8   4  11      490.05      448.30     19.74 o
  -7   4  11     1157.03     1288.64     25.15 o
  -6   4  11        7.64       15.67     12.82 o
  -5   4  11        0.83      -10.85     10.87 o
  -4   4  11     3861.70     3881.97     46.98 o
  -3   4  11      124.61      126.07     15.76 o
  -2   4  11     1709.44     1739.37     45.58 o
  -1   4  11      292.87      278.03     14.63 o
   0   4  11     3564.79     3496.39     43.51 o
   1   4  11      404.86      490.64     17.05 o
   2   4  11      174.94      179.52     13.84 o
   3   4  11       60.28       74.28     10.74 o
   4   4  11      852.13      819.46     17.38 o
   5   4  11       15.89       18.17      9.13 o
   6   4  11     1208.89     1119.19     24.14 o
   7   4  11      602.61      564.49     17.74 o
   8   4  11       60.18       38.26     11.30 o
   9   4  11      182.84      235.12     14.96 o
  10   4  11      489.19      521.82     21.01 o
  11   4  11      542.62      640.92     22.97 o
  12   4  11      152.37      149.99     16.80 o
  13   4  11      438.19      447.50     24.50 o
  14   4  11       67.88       93.57     21.27 o
  15   4  11      198.48      131.47     24.64 o
  16   4  11      359.00      338.88     34.07 o
  17   4  11      140.16      103.67     27.47 o
  18   4  11        9.28      -16.11     36.29 o
  19   4  11       83.70      103.58     34.02 o
  20   4  11      163.50      123.59     61.79 o
 -22   5  11       84.31       30.90    103.39 o
 -21   5  11      359.38      369.98     69.98 o
 -20   5  11       50.68       42.04     31.68 o
 -19   5  11     1423.97     1332.50     70.50 o
 -18   5  11      146.88       93.93     26.04 o
 -17   5  11      143.37      144.85     26.04 o
 -16   5  11     1431.03     1404.89     60.55 o
 -15   5  11      863.85      871.21     35.04 o
 -14   5  11       88.64       40.51     21.96 o
 -13   5  11      829.72      853.15     32.50 o
 -12   5  11      568.31      591.46     31.34 o
 -11   5  11        3.17       -6.18     17.89 o
 -10   5  11      490.83      495.25     33.84 o
  -9   5  11      109.77       76.12     18.53 o
  -8   5  11     8914.81     9284.14    159.02 o
  -7   5  11       52.05       24.39     14.35 o
  -6   5  11      829.14      806.11     33.79 o
  -5   5  11      891.59      913.14     49.42 o
  -4   5  11      192.26      154.15     15.99 o
  -3   5  11       17.75       15.27     12.53 o
  -2   5  11     3666.81     3601.18     50.55 o
  -1   5  11      675.37      654.52     30.06 o
   0   5  11      895.99      848.85     24.45 o
   1   5  11        7.98        8.28     12.55 o
   2   5  11      634.37      609.59     22.24 o
   3   5  11       80.78       77.61     14.14 o
   4   5  11      827.24      807.98     30.17 o
   5   5  11      122.00      119.82     14.91 o
   6   5  11     1381.12     1382.89     36.27 o
   7   5  11     1201.71     1325.56     44.91 o
   8   5  11     9952.91     9629.20    105.71 o
   9   5  11      603.15      678.65     27.77 o
  10   5  11        5.28       34.08     20.64 o
  11   5  11      316.29      376.38     24.56 o
  12   5  11      819.98      890.30     38.29 o
  13   5  11       28.93       47.81     19.88 o
  14   5  11      356.52      332.62     26.51 o
  15   5  11      242.54      236.47     25.44 o
  16   5  11       26.40       74.08     30.48 o
  17   5  11      535.49      623.57     45.93 o
  18   5  11      547.74      545.78     40.48 o
 -20   6  11      299.53      345.63     44.25 o
 -19   6  11      247.53      235.88     37.56 o
 -18   6  11      194.75      130.07     33.39 o
 -17   6  11      947.57      895.82     49.06 o
 -16   6  11      282.28      346.19     34.84 o
 -15   6  11      532.89      513.06     49.14 o
 -14   6  11      634.67      738.16     55.06 o
 -13   6  11      114.07       89.70     25.31 o
 -12   6  11       27.81       30.46     23.09 o
 -11   6  11      200.35      227.38     23.91 o
 -10   6  11        9.56        8.40     18.47 o
  -9   6  11      786.84      766.51     29.80 o
  -8   6  11     2025.20     2107.10     92.32 o
  -7   6  11     3011.92     3275.57     54.83 o
  -6   6  11       97.98       65.80     17.21 o
  -5   6  11      360.16      334.23     21.95 o
  -4   6  11     2342.91     2246.15     43.71 o
  -3   6  11      719.85      690.55     24.00 o
  -2   6  11      116.51      159.84     15.24 o
  -1   6  11      346.29      359.25     18.03 o
   0   6  11     3493.22     3522.24     51.15 o
   1   6  11      791.25      763.83     22.73 o
   2   6  11      587.27      516.91     20.15 o
   3   6  11       62.48       55.20     14.73 o
   4   6  11      841.01      775.92     33.28 o
   5   6  11      387.99      363.11     20.64 o
   6   6  11      328.82      262.54     18.76 o
   7   6  11     5751.24     5740.17     72.70 o
   8   6  11      619.11      504.92     26.77 o
   9   6  11     1014.01     1202.59     31.88 o
  10   6  11     1791.49     1871.97     39.66 o
  11   6  11       25.99        3.05     16.21 o
  12   6  11      618.27      628.15     52.12 o
  13   6  11      498.91      521.16     28.75 o
  14   6  11      405.71      376.02     34.41 o
  15   6  11      355.28      386.55     28.63 o
  16   6  11      499.04      471.74     34.62 o
  17   6  11      117.02      114.21     27.22 o
  18   6  11        5.05       66.90     34.23 o
 -19   7  11      628.54      755.06     52.14 o
 -18   7  11      169.88      201.75     35.95 o
 -17   7  11      507.39      493.38     39.33 o
 -16   7  11      210.90      239.72     33.12 o
 -15   7  11      308.92      300.53     33.28 o
 -14   7  11        6.86       38.56     25.79 o
 -13   7  11        9.04        2.26     23.80 o
 -12   7  11       17.45       12.39     22.45 o
 -11   7  11     2806.78     2816.77     66.59 o
 -10   7  11      328.64      361.78     26.16 o
  -9   7  11      483.96      496.47     27.06 o
  -8   7  11      846.37      777.20     36.71 o
  -7   7  11       31.10       23.17     17.58 o
  -6   7  11     1013.91      976.35     35.10 o
  -5   7  11      559.04      635.57     25.77 o
  -4   7  11      169.51      150.65     18.19 o
  -3   7  11        7.94      -14.68     14.68 o
  -2   7  11      717.33      679.90     31.68 o
  -1   7  11      551.60      448.90     21.95 o
   0   7  11       18.90       20.53     15.03 o
   1   7  11       77.24       57.94     14.75 o
   2   7  11     1197.50     1382.15     30.91 o
   3   7  11       46.44       77.15     16.22 o
   4   7  11     1853.53     1891.75     41.94 o
   5   7  11     1082.43     1176.72     40.61 o
   6   7  11        0.60       -3.91     15.12 o
   7   7  11       51.39       40.76     15.85 o
   8   7  11     5288.53     4748.81     68.32 o
   9   7  11       95.49       63.70     16.02 o
  10   7  11      193.71      142.30     16.88 o
  11   7  11      191.41      234.79     19.56 o
  12   7  11     1319.92     1375.30     47.10 o
  13   7  11      181.58      125.08     21.82 o
  14   7  11     1236.33     1286.50     41.47 o
  15   7  11        2.64       -8.68     21.88 o
  16   7  11       14.07       28.01     24.61 o
  17   7  11       91.08       90.37     26.71 o
  18   7  11      572.93      540.69     90.31 o
 -18   8  11      165.04      161.89     36.29 o
 -17   8  11     1023.29      940.75     50.77 o
 -16   8  11      369.95      352.19     41.81 o
 -15   8  11       76.52       83.72     28.62 o
 -14   8  11      712.86      718.65     39.81 o
 -13   8  11      415.39      390.31     31.24 o
 -12   8  11       13.74       29.14     23.64 o
 -11   8  11       57.54       76.18     23.98 o
 -10   8  11     1687.71     1776.77     45.77 o
  -9   8  11      212.94      284.03     28.56 o
  -8   8  11      561.17      683.73     34.61 o
  -7   8  11      507.60      575.78     33.45 o
  -6   8  11      649.14      597.96     26.15 o
  -5   8  11        1.28       -1.45     16.65 o
  -4   8  11      389.47      325.17     21.72 o
  -3   8  11     1081.56     1064.80     30.46 o
  -2   8  11        3.16       -5.11     14.74 o
  -1   8  11      711.02      683.03     25.97 o
   0   8  11     1537.61     1500.64     44.46 o
   1   8  11       79.08       47.49     17.16 o
   2   8  11     1692.56     1876.41     39.63 o
   3   8  11     2362.08     2360.98     54.64 o
   4   8  11       13.94        1.31     19.13 o
   5   8  11     1197.29     1112.09     45.45 o
   6   8  11     1400.35     1422.18     43.36 o
   7   8  11       46.50      -11.90     16.66 o
   8   8  11        4.39        8.54     16.17 o
   9   8  11      230.00      280.98     22.20 o
  10   8  11     1282.39     1238.80     35.59 o
  11   8  11      190.98      224.93     20.42 o
  12   8  11      381.26      436.32     44.67 o
  13   8  11      460.92      502.71     28.42 o
  14   8  11      109.38       29.04     21.56 o
  15   8  11      622.80      523.50     57.29 o
  16   8  11      693.80      735.95     41.50 o
  17   8  11       82.54       74.87     71.30 o
  18   8  11       40.81      -14.26     72.49 o
 -17   9  11      106.17      134.40     35.19 o
 -16   9  11      430.30      409.60     67.99 o
 -15   9  11     1079.00     1047.99     46.80 o
 -14   9  11      338.86      366.99     32.83 o
 -13   9  11       64.94       68.57     29.44 o
 -12   9  11      674.26      688.40     35.46 o
 -11   9  11       11.84       27.61     24.57 o
 -10   9  11        0.95       18.92     21.55 o
  -9   9  11     3030.39     3147.35     66.72 o
  -8   9  11       47.70       48.24     23.26 o
  -7   9  11        0.82       13.76     21.07 o
  -6   9  11        6.10       -6.73     28.99 o
  -5   9  11     1221.31     1436.36     40.66 o
  -4   9  11     2043.66     2048.72     42.25 o
  -3   9  11      352.14      351.39     21.99 o
  -2   9  11     3199.33     3264.07     49.33 o
  -1   9  11      298.06      292.95     22.51 o
   0   9  11     1706.04     1678.62     39.08 o
   1   9  11     1729.81     1585.78     44.91 o
   2   9  11      462.21      469.33     25.06 o
   3   9  11        0.53       -7.62     19.52 o
   4   9  11      218.43      303.92     38.53 o
   5   9  11     2117.61     2307.42     54.84 o
   6   9  11      381.45      430.23     39.95 o
   7   9  11     1906.53     1577.10     58.83 o
   8   9  11        7.77      -17.25     19.16 o
   9   9  11      630.14      520.11     29.77 o
  10   9  11     1045.89      956.90     58.20 o
  11   9  11      369.05      350.55     28.00 o
  12   9  11      494.26      502.64     36.23 o
  13   9  11        4.53      -10.55     17.53 o
  14   9  11      442.35      551.82     30.95 o
  15   9  11      330.73      358.18     30.24 o
  16   9  11      196.79      212.71     77.24 o
  17   9  11      431.66      326.79     86.75 o
 -16  10  11      211.53      275.91     38.30 o
 -15  10  11        5.75       12.51     29.13 o
 -14  10  11      293.89      282.85     31.19 o
 -13  10  11     1600.43     1654.81     50.81 o
 -12  10  11      200.58      209.91     28.56 o
 -11  10  11        7.73       13.75     23.88 o
 -10  10  11     1935.77     1980.84     84.88 o
  -9  10  11      140.87       98.85     37.81 o
  -8  10  11      647.25      717.48     34.60 o
  -7  10  11       85.39      127.45     25.68 o
  -6  10  11       46.45       69.85     21.71 o
  -5  10  11       54.15       15.71     20.02 o
  -4  10  11      243.30      281.70     22.57 o
  -3  10  11     1900.33     1865.36     39.63 o
  -2  10  11       33.74       19.02     17.78 o
  -1  10  11     1405.02     1387.09     36.90 o
   0  10  11      341.74      412.95     25.62 o
   1  10  11        4.23      -14.35     18.51 o
   2  10  11      174.09      187.21     22.47 o
   3  10  11      806.31      799.42     38.71 o
   4  10  11      452.41      499.15     47.54 o
   5  10  11      347.19      301.97     29.47 o
   6  10  11     2118.67     1906.09    119.72 o
   7  10  11       73.81       65.07     25.05 o
   8  10  11      125.82      108.00     27.18 o
   9  10  11      769.96      774.66     44.12 o
  10  10  11      282.94      260.81     27.16 o
  11  10  11       80.35       38.28     22.41 o
  12  10  11      140.98      225.52     27.57 o
  13  10  11      372.54      409.14     31.26 o
  14  10  11       34.37       48.15     23.13 o
  15  10  11      255.79      132.74     59.37 o
 -16  11  11       33.64       -7.13     82.00 o
 -15  11  11      219.93      248.77     50.75 o
 -14  11  11       87.77      115.16     30.09 o
 -13  11  11      114.35       92.26     28.43 o
 -12  11  11      884.89      862.93     38.23 o
 -11  11  11      123.85      100.29     26.75 o
 -10  11  11       82.41       59.67     28.12 o
  -9  11  11     2093.80     2107.94     69.50 o
  -8  11  11      834.54      799.19     37.64 o
  -7  11  11      132.08       68.81     30.53 o
  -6  11  11     1336.86     1465.24     44.45 o
  -5  11  11     1288.99     1452.23     37.10 o
  -4  11  11      114.81      122.07     21.94 o
  -3  11  11      795.54      862.75     33.75 o
  -2  11  11     1644.16     1525.14     40.54 o
  -1  11  11      127.38       89.33     22.58 o
   0  11  11      146.22      126.08     23.06 o
   1  11  11       52.25       51.19     21.74 o
   2  11  11      191.11      261.23     25.63 o
   3  11  11       50.45       -0.96     21.02 o
   4  11  11      811.38      962.22     62.71 o
   5  11  11      454.91      496.71     35.85 o
   6  11  11        6.39       24.09     25.90 o
   7  11  11     1235.18     1152.29     86.45 o
   8  11  11     1197.12     1061.76     65.18 o
   9  11  11       89.38      101.37     38.08 o
  10  11  11      384.08      371.53     35.88 o
  11  11  11      116.64      113.95     27.00 o
  12  11  11      716.25      628.95     40.79 o
  13  11  11      229.67      190.54     31.26 o
  14  11  11      719.49      657.15    114.08 o
  15  11  11       69.60       47.53    125.96 o
 -14  12  11      402.75      486.03     85.56 o
 -13  12  11      733.73      852.09     46.25 o
 -12  12  11       28.00       43.15     28.47 o
 -11  12  11      739.33      740.35     46.32 o
 -10  12  11      250.78      190.17     32.14 o
  -9  12  11       46.46       22.52     29.07 o
  -8  12  11      218.53      242.38     33.15 o
  -7  12  11     1079.02     1079.37     44.00 o
  -6  12  11       83.58       41.69     26.64 o
  -5  12  11      284.18      359.93     27.65 o
  -4  12  11     1859.28     2001.49     52.83 o
  -3  12  11      769.74      787.79     31.75 o
  -2  12  11       31.76       41.00     23.18 o
  -1  12  11     1654.47     1631.59     74.49 o
   0  12  11      483.40      486.87     30.24 o
   1  12  11        9.67       14.06     22.93 o
   2  12  11      275.14      318.90     28.46 o
   3  12  11      996.26     1053.11     44.16 o
   4  12  11        1.49      -24.69     24.69 o
   5  12  11      146.32      154.57     30.52 o
   6  12  11      184.07      213.28     32.05 o
   7  12  11      598.96      649.36     72.55 o
   8  12  11      168.51       75.58     30.86 o
   9  12  11     1236.54     1312.55     58.62 o
  10  12  11      373.28      285.36     37.10 o
  11  12  11       11.91        5.01     32.97 o
  12  12  11      499.63      435.51     51.36 o
  13  12  11      789.56      934.03    143.79 o
 -13  13  11      119.80      123.59     85.56 o
 -12  13  11      715.79      636.95     89.13 o
 -11  13  11       93.64      131.43     45.24 o
 -10  13  11        0.77        7.34     32.55 o
  -9  13  11       35.67       60.51     32.17 o
  -8  13  11     1120.78     1038.98     44.65 o
  -7  13  11        0.54       -8.04     31.58 o
  -6  13  11      479.38      508.82     34.44 o
  -5  13  11      381.44      425.30     32.72 o
  -4  13  11       59.78      114.23     25.78 o
  -3  13  11      166.79      201.38     28.51 o
  -2  13  11     1048.55      995.69     38.55 o
  -1  13  11       78.11       76.52     26.95 o
   0  13  11      377.49      395.16     46.15 o
   1  13  11     1247.18     1405.07     55.56 o
   2  13  11      165.80      223.64     28.84 o
   3  13  11      276.31      314.05     30.24 o
   4  13  11      239.70      225.21     52.94 o
   5  13  11       46.01       26.00     28.86 o
   6  13  11      475.67      500.31     39.75 o
   7  13  11        3.18       10.05     31.73 o
   8  13  11     1283.89     1178.64    118.35 o
   9  13  11      218.91      250.25     43.88 o
  10  13  11      272.45      137.61     44.38 o
  11  13  11      242.07      180.63     78.43 o
  -9  14  11      136.48      105.76     99.82 o
  -8  14  11       87.51       70.89     55.80 o
  -7  14  11      646.48      610.26     57.83 o
  -6  14  11      282.45      229.51     38.86 o
  -5  14  11      110.64      173.00     36.93 o
  -4  14  11      143.65      105.73     34.76 o
  -3  14  11      399.32      378.60     38.63 o
  -2  14  11        5.92        0.81     31.97 o
  -1  14  11      316.39      352.41     38.25 o
   0  14  11      674.22      631.58     40.30 o
   1  14  11        7.97       17.18     29.09 o
   2  14  11      554.21      474.66     35.52 o
   3  14  11      368.22      405.76     35.05 o
   4  14  11        6.25      -13.53     31.56 o
   5  14  11      216.65      202.72     40.12 o
   6  14  11       59.65       13.29     41.24 o
   7  14  11      165.43      139.43     46.51 o
   8  14  11        3.32        0.00     70.11 o
   9  14  11      444.46      602.49     96.26 o
  -6  15  11      126.79      -47.53    103.39 o
  -5  15  11      795.45      823.52    124.78 o
  -4  15  11        8.84       83.18     76.05 o
  -3  15  11      442.96      514.01     57.47 o
  -2  15  11       19.03       26.31     46.82 o
  -1  15  11      325.63      334.85     51.80 o
   0  15  11        6.95       11.29     42.64 o
   1  15  11      587.67      612.63     60.24 o
   2  15  11       70.08       42.73     50.12 o
   3  15  11       59.61       20.44     59.20 o
   4  15  11      243.70      292.36    117.05 o
   5  15  11      291.15      352.94    133.09 o
 -22   0  12      359.85      334.40     67.37 o
 -21   0  12      291.64      224.26     47.42 o
 -20   0  12      150.21      181.28     44.02 o
 -19   0  12      478.37      473.79     46.90 o
 -18   0  12      635.77      675.92     47.59 o
 -17   0  12      198.10      227.41     36.56 o
 -16   0  12      738.58      833.41     51.44 o
 -15   0  12     4120.05     4103.93    165.95 o
 -14   0  12     1416.43     1714.54     61.01 o
 -13   0  12     8434.50     8182.11    131.91 o
 -12   0  12       16.54       35.54     32.24 o
 -11   0  12      112.86       71.73     25.11 o
 -10   0  12      205.87      206.27     25.15 o
  -9   0  12     1797.05     1889.22     58.39 o
  -8   0  12       77.54      122.68     22.75 o
  -7   0  12     1356.80     1336.05     39.51 o
  -6   0  12     2791.36     2886.42     58.46 o
  -5   0  12     7002.88     7575.68    114.65 o
  -4   0  12      878.34      928.37     32.40 o
  -3   0  12     2294.89     2353.01     62.44 o
  -2   0  12      446.09      470.60     26.60 o
  -1   0  12       85.92       61.50     15.98 o
   0   0  12     4396.49     4328.40     99.27 o
   1   0  12     6228.39     6234.27     98.83 o
   2   0  12     1607.68     1817.76     61.99 o
   3   0  12      489.15      556.49     23.49 o
   4   0  12       11.90       41.13     13.42 o
   5   0  12      211.85      271.89     18.87 o
   6   0  12      548.55      610.05     25.28 o
   7   0  12     2914.61     2942.50     62.70 o
   8   0  12      138.43      100.24     24.18 o
   9   0  12      268.98      279.79     22.96 o
  10   0  12     5183.04     5093.35    120.41 o
  11   0  12      108.39      129.18     21.03 o
  12   0  12      351.93      387.40     27.37 o
  13   0  12      198.19      131.63     28.02 o
  14   0  12       78.18      144.64     29.36 o
  15   0  12       18.88       -9.39     26.22 o
  16   0  12       66.35       62.27     30.08 o
  17   0  12      578.19      544.07     45.61 o
  18   0  12      281.30      261.97     46.70 o
  19   0  12      113.29      119.95     43.03 o
 -22   1  12       48.96      -18.97     50.00 o
 -21   1  12      305.15      372.22     38.87 o
 -20   1  12      181.27      183.29     33.84 o
 -19   1  12       52.13       59.73     27.46 o
 -18   1  12       73.04       53.74     25.93 o
 -17   1  12     1723.98     1957.34     53.92 o
 -16   1  12       66.20       25.72     21.80 o
 -15   1  12      142.16      161.79     22.61 o
 -14   1  12     2299.27     2384.90     47.56 o
 -13   1  12     3318.26     3646.84     51.35 o
 -12   1  12     1039.62     1086.74     28.26 o
 -11   1  12      907.01      932.32     27.52 o
 -10   1  12      515.20      564.13     22.73 o
  -9   1  12      804.84      789.85     22.34 o
  -8   1  12      630.77      681.55     19.28 o
  -7   1  12     2873.31     2815.36     41.09 o
  -6   1  12       62.02       69.50     12.97 o
  -5   1  12      546.21      590.40     19.58 o
  -4   1  12     2762.83     2894.18     43.22 o
  -3   1  12     2185.53     2191.34     34.57 o
  -2   1  12     2186.47     2208.58     34.57 o
  -1   1  12     1849.97     1783.65     30.86 o
   0   1  12      669.10      692.80     21.61 o
   1   1  12      859.19      818.59     21.63 o
   2   1  12     3651.54     3453.04     46.13 o
   3   1  12      525.75      473.11     19.48 o
   4   1  12      246.88      253.83     13.03 o
   5   1  12       21.30       13.93      8.54 o
   6   1  12     3853.83     3554.71     45.31 o
   7   1  12      317.32      365.47     19.03 o
   8   1  12     3871.58     3796.93     45.63 o
   9   1  12      971.81     1062.75     24.36 o
  10   1  12      118.98       91.30     14.03 o
  11   1  12       91.99       94.90     14.50 o
  12   1  12     1125.58     1050.89     26.29 o
  13   1  12      151.18       88.34     17.30 o
  14   1  12      116.81      145.52     20.87 o
  15   1  12      224.60      215.89     23.98 o
  16   1  12     1835.66     1895.61     45.63 o
  17   1  12        0.71       -3.45     22.34 o
  18   1  12      958.91     1105.15     70.84 o
  19   1  12      203.22      250.29     33.68 o
  20   1  12       23.83       28.52     82.00 o
 -22   2  12      174.58      267.38    104.57 o
 -21   2  12      293.43      245.13     38.17 o
 -20   2  12        1.17       32.90     31.10 o
 -19   2  12     1515.19     1493.60     50.83 o
 -18   2  12      322.27      333.71     30.77 o
 -17   2  12      107.07      115.81     26.00 o
 -16   2  12      516.43      657.65     31.48 o
 -15   2  12     3681.83     3640.55     84.69 o
 -14   2  12       14.70       -8.90     21.16 o
 -13   2  12      556.73      466.58     29.94 o
 -12   2  12       31.73       41.72     17.43 o
 -11   2  12      249.15      228.52     19.60 o
 -10   2  12      803.58      896.39     26.81 o
  -9   2  12      359.51      411.51     19.22 o
  -8   2  12      448.05      511.52     18.24 o
  -7   2  12      136.44      131.47     12.94 o
  -6   2  12     3051.16     3142.53     38.56 o
  -5   2  12     7409.84     7238.79     74.02 o
  -4   2  12      169.88      160.01     13.62 o
  -3   2  12     3017.75     3022.39     61.80 o
  -2   2  12     1133.90     1192.50     25.77 o
  -1   2  12     1298.25     1173.50     25.36 o
   0   2  12     4332.38     3980.86     50.38 o
   1   2  12     1460.26     1507.11     28.81 o
   2   2  12      229.01      295.10     16.92 o
   3   2  12       64.06       74.31     11.26 o
   4   2  12      226.55      205.85     12.10 o
   5   2  12       36.01       30.90     11.28 o
   6   2  12       12.70       20.25      9.82 o
   7   2  12     1405.37     1401.41     28.28 o
   8   2  12     6291.73     6207.37     63.75 o
   9   2  12        9.50       14.23     11.84 o
  10   2  12     4204.87     3951.83     48.62 o
  11   2  12     1071.70     1179.94     27.27 o
  12   2  12        8.29       31.49     13.83 o
  13   2  12        6.52      -15.24     15.24 o
  14   2  12      848.43      997.82     30.43 o
  15   2  12       86.46       74.39     26.48 o
  16   2  12      631.60      717.15     32.13 o
  17   2  12      751.31      820.03     47.07 o
  18   2  12       11.16       -0.58     25.59 o
  19   2  12       17.03       -5.27     27.90 o
  20   2  12       63.50      105.76     82.00 o
 -22   3  12       23.14       12.90     63.67 o
 -21   3  12      406.70      400.95     46.18 o
 -20   3  12      134.75      123.96     30.81 o
 -19   3  12        2.69      -13.67     29.76 o
 -18   3  12      743.41      799.52     42.04 o
 -17   3  12      955.77      862.05     41.66 o
 -16   3  12      191.04      174.74     27.34 o
 -15   3  12      126.12      102.77     24.80 o
 -14   3  12      151.84      188.34     24.37 o
 -13   3  12      569.99      626.36     29.99 o
 -12   3  12       88.68      118.27     21.04 o
 -11   3  12     1228.06     1400.50     36.77 o
 -10   3  12       30.41       20.46     17.06 o
  -9   3  12        0.36        1.61     14.66 o
  -8   3  12     2457.17     2502.90     41.10 o
  -7   3  12     1991.01     1989.02     33.02 o
  -6   3  12     1078.71     1227.54     28.58 o
  -5   3  12      477.70      508.28     17.36 o
  -4   3  12     2073.88     2258.37     32.28 o
  -3   3  12     1272.76     1188.82     27.72 o
  -2   3  12      819.74      732.70     20.07 o
  -1   3  12      245.31      259.51     15.28 o
   0   3  12        9.76        7.53     10.94 o
   1   3  12       42.42       15.77     11.07 o
   2   3  12     2273.85     2227.59     35.52 o
   3   3  12     2088.10     2068.76     31.35 o
   4   3  12      243.31      223.00     18.04 o
   5   3  12      274.84      289.31     14.70 o
   6   3  12       52.40       60.60     11.46 o
   7   3  12     2397.60     2206.81     37.08 o
   8   3  12     2736.76     2650.12     35.20 o
   9   3  12     3618.82     3694.94     46.06 o
  10   3  12       44.18       51.52     13.11 o
  11   3  12       17.31       28.80     13.64 o
  12   3  12     2130.57     1990.28     42.33 o
  13   3  12      376.16      347.04     21.94 o
  14   3  12       95.32       44.54     17.82 o
  15   3  12       34.24       52.24     18.78 o
  16   3  12       24.12       37.09     21.63 o
  17   3  12      158.69      103.69     25.77 o
  18   3  12       50.04        6.49     37.10 o
  19   3  12       49.64        7.13     51.10 o
 -22   4  12       88.23      -65.36     85.56 o
 -21   4  12        2.40      -51.48     56.47 o
 -20   4  12      263.89      301.50     36.99 o
 -19   4  12      514.40      507.51     37.98 o
 -18   4  12       14.40       26.15     28.47 o
 -17   4  12        9.38       55.68     26.46 o
 -16   4  12      383.65      442.19     31.69 o
 -15   4  12      574.51      566.71     32.11 o
 -14   4  12      287.25      302.31     26.89 o
 -13   4  12      605.80      595.09     29.70 o
 -12   4  12      295.08      234.33     23.19 o
 -11   4  12      395.52      405.51     31.22 o
 -10   4  12       25.75       42.06     17.97 o
  -9   4  12      835.62      802.72     28.23 o
  -8   4  12      148.96      142.84     17.31 o
  -7   4  12       99.90       98.73     13.52 o
  -6   4  12      205.64      206.21     14.79 o
  -5   4  12     2741.33     2655.50     38.90 o
  -4   4  12     3919.16     3893.71     48.55 o
  -3   4  12     1054.97     1048.59     24.35 o
  -2   4  12       67.15       80.31     13.13 o
  -1   4  12      154.68      110.35     22.67 o
   0   4  12     2201.98     2048.66     37.82 o
   1   4  12      272.62      230.76     17.34 o
   2   4  12      239.21      225.72     17.58 o
   3   4  12      683.54      713.77     24.56 o
   4   4  12     1185.62     1319.26     56.66 o
   5   4  12        6.47       -0.06     11.67 o
   6   4  12        1.48      -11.11     16.48 o
   7   4  12       70.82       57.67     15.17 o
   8   4  12     1352.18     1467.14     36.70 o
   9   4  12       87.26      123.02     15.50 o
  10   4  12      763.90      723.03     26.62 o
  11   4  12       42.36       88.93     19.55 o
  12   4  12      213.46      288.78     22.64 o
  13   4  12      746.77      826.58     30.78 o
  14   4  12     1136.44     1229.68     36.39 o
  15   4  12       56.61      103.61     22.59 o
  16   4  12      448.57      400.97     33.68 o
  17   4  12       30.54      -14.03     25.66 o
  18   4  12       11.49      -27.60     39.00 o
  19   4  12        4.81       55.85     57.04 o
 -20   5  12       24.97       73.00     45.62 o
 -19   5  12       26.31       12.84     33.76 o
 -18   5  12        3.87       -3.74     32.55 o
 -17   5  12      758.10      798.37     53.00 o
 -16   5  12       78.33       93.81     31.08 o
 -15   5  12      172.29      137.57     38.59 o
 -14   5  12      177.97      232.68     40.41 o
 -13   5  12       30.49       18.86     24.70 o
 -12   5  12       33.46       17.19     23.57 o
 -11   5  12      600.76      633.20     37.73 o
 -10   5  12      888.39      861.73     49.28 o
  -9   5  12      401.89      328.00     24.79 o
  -8   5  12     7004.20     6978.76     91.34 o
  -7   5  12       50.81       57.22     16.12 o
  -6   5  12      636.34      551.52     33.62 o
  -5   5  12      387.73      459.17     21.85 o
  -4   5  12      744.92      796.84     25.58 o
  -3   5  12      235.12      177.30     16.84 o
  -2   5  12       11.32       36.11     14.17 o
  -1   5  12      413.77      449.57     23.77 o
   0   5  12     1654.71     1796.94     36.05 o
   1   5  12        5.65       -2.05     13.89 o
   2   5  12     4818.29     4773.83     76.30 o
   3   5  12     1100.44     1140.56     35.63 o
   4   5  12     1606.93     1579.39     41.19 o
   5   5  12      857.87      846.59     28.86 o
   6   5  12      377.11      392.85     22.49 o
   7   5  12        0.18        2.71     14.86 o
   8   5  12     1800.52     1729.47     40.19 o
   9   5  12      165.66      136.18     17.86 o
  10   5  12      276.98      301.65     21.41 o
  11   5  12      232.89      229.98     22.54 o
  12   5  12      690.38      618.73     30.48 o
  13   5  12      863.41      785.21     36.34 o
  14   5  12      100.70       77.42     22.81 o
  15   5  12      363.15      406.36     30.33 o
  16   5  12      763.06      871.20     42.73 o
  17   5  12       38.03       32.61     27.03 o
  18   5  12      368.28      300.65     83.18 o
 -19   6  12       95.99       82.93     36.51 o
 -18   6  12      446.53      450.46     41.39 o
 -17   6  12        1.28       -4.51     29.50 o
 -16   6  12     1640.41     1798.90    161.11 o
 -15   6  12      390.65      314.28     34.07 o
 -14   6  12       13.51        1.05     26.19 o
 -13   6  12      526.72      465.29     34.49 o
 -12   6  12      147.68      131.02     27.47 o
 -11   6  12      273.43      285.70     27.40 o
 -10   6  12        6.91       25.52     20.67 o
  -9   6  12     4144.22     4442.84     71.45 o
  -8   6  12      461.88      501.76     27.30 o
  -7   6  12     1539.23     1486.14     38.39 o
  -6   6  12      862.33      785.28     29.50 o
  -5   6  12      352.37      295.30     26.20 o
  -4   6  12      164.74      177.95     22.85 o
  -3   6  12      520.43      582.88     21.92 o
  -2   6  12     1075.80     1159.86     30.54 o
  -1   6  12        8.55        9.07     14.70 o
   0   6  12     5916.94     5966.68     90.97 o
   1   6  12     1772.72     1735.21     42.85 o
   2   6  12      338.55      375.82     26.83 o
   3   6  12     1572.47     1523.10     37.00 o
   4   6  12       56.07       27.07     15.60 o
   5   6  12      192.81      223.33     23.14 o
   6   6  12        0.67       -7.73     19.43 o
   7   6  12     2614.23     2574.78     49.86 o
   8   6  12      183.65      253.46     22.12 o
   9   6  12        5.50       13.60     16.18 o
  10   6  12      214.38      177.86     19.38 o
  11   6  12     2864.09     2752.21     49.98 o
  12   6  12       31.27       20.68     19.53 o
  13   6  12      398.38      466.78     30.12 o
  14   6  12      126.31      113.59     22.67 o
  15   6  12       85.46       41.55     22.98 o
  16   6  12       88.90      116.84     27.15 o
  17   6  12      248.70      194.45     30.51 o
  18   6  12      191.14      111.70     77.24 o
 -19   7  12        0.04       55.85     84.37 o
 -18   7  12      226.35      291.22     40.48 o
 -17   7  12      142.72      117.98     34.74 o
 -16   7  12      103.79      116.11     32.18 o
 -15   7  12      103.30       92.24     32.20 o
 -14   7  12       19.20       39.61     28.07 o
 -13   7  12      363.78      356.35     37.56 o
 -12   7  12        0.32        5.94     24.00 o
 -11   7  12      287.34      265.20     27.54 o
 -10   7  12     2218.65     2242.25     50.58 o
  -9   7  12        1.36        7.05     19.78 o
  -8   7  12     1769.29     1676.31     47.84 o
  -7   7  12      838.04     1030.78    100.00 o
  -6   7  12     1656.12     1645.09     53.31 o
  -5   7  12     1639.09     1824.71     39.26 o
  -4   7  12        1.66      -15.67     15.67 o
  -3   7  12        5.45        4.81     17.71 o
  -2   7  12      107.41      122.79     19.64 o
  -1   7  12     1629.80     1477.83     38.28 o
   0   7  12       28.87       51.43     16.65 o
   1   7  12      114.50       81.68     17.63 o
   2   7  12       15.19       13.02     17.21 o
   3   7  12        2.60       16.18     17.39 o
   4   7  12       62.12       35.14     19.06 o
   5   7  12        7.82        0.10     17.64 o
   6   7  12      892.73      879.99     32.30 o
   7   7  12        1.20       26.42     17.17 o
   8   7  12      157.30      180.82     21.46 o
   9   7  12      152.27      147.18     21.25 o
  10   7  12      352.04      268.86     23.33 o
  11   7  12        0.88       23.33     19.04 o
  12   7  12      754.24      591.22     43.14 o
  13   7  12        8.90      -15.70     15.70 o
  14   7  12       12.11       11.15     18.29 o
  15   7  12       56.30       57.53     24.07 o
  16   7  12       15.45       27.26     25.96 o
  17   7  12       11.36      -23.77     67.74 o
  18   7  12       55.03      163.99     84.37 o
 -18   8  12       33.69       34.46     82.00 o
 -17   8  12      285.30      247.52     39.00 o
 -16   8  12       14.19       -0.84     30.47 o
 -15   8  12       79.23       89.55     30.82 o
 -14   8  12        0.24      -20.53     28.17 o
 -13   8  12      230.36      221.72     29.56 o
 -12   8  12       11.98      -15.50     31.50 o
 -11   8  12      131.28      137.84     25.64 o
 -10   8  12      371.09      428.00     30.14 o
  -9   8  12      659.15      649.12     32.20 o
  -8   8  12        0.50        3.96     23.74 o
  -7   8  12        4.78        8.40     20.92 o
  -6   8  12      214.44      151.70     21.23 o
  -5   8  12       88.78      120.14     20.66 o
  -4   8  12      316.62      262.72     22.44 o
  -3   8  12       70.42       61.43     19.94 o
  -2   8  12        9.60       -5.79     18.84 o
  -1   8  12      243.35      197.39     20.93 o
   0   8  12        1.92      -16.57     16.57 o
   1   8  12       10.79       -6.95     18.65 o
   2   8  12        0.01      -14.61     18.33 o
   3   8  12       12.53       15.33     20.52 o
   4   8  12      267.14      239.42     25.65 o
   5   8  12        4.40       12.60     19.04 o
   6   8  12      364.93      318.35     26.73 o
   7   8  12      176.86      143.28     22.90 o
   8   8  12        0.35      -14.65     17.47 o
   9   8  12      115.16       77.78     20.92 o
  10   8  12       38.08       38.60     20.16 o
  11   8  12      101.46      134.26     24.83 o
  12   8  12       26.80       30.72     17.65 o
  13   8  12       26.22       42.06     19.71 o
  14   8  12       64.94       60.10     20.98 o
  15   8  12        9.74      -16.67     22.34 o
  16   8  12       25.54       35.65     68.92 o
  17   8  12        1.58      -34.46     72.49 o
 -17   9  12       25.20       27.33     82.00 o
 -16   9  12      310.79      335.36     40.08 o
 -15   9  12        0.21       -7.12     30.63 o
 -14   9  12      220.18      176.18     33.43 o
 -13   9  12       21.62        9.14     27.19 o
 -12   9  12      109.66      116.62     28.57 o
 -11   9  12      378.28      404.65     32.07 o
 -10   9  12      248.50      291.99     27.55 o
  -9   9  12       22.32       31.43     24.08 o
  -8   9  12       19.86       -4.32     22.42 o
  -7   9  12       38.30       62.39     23.63 o
  -6   9  12        1.72       -7.48     19.88 o
  -5   9  12      189.53      178.94     24.62 o
  -4   9  12      165.72      136.22     21.80 o
  -3   9  12      209.09      270.09     27.72 o
  -2   9  12      329.58      352.28     24.43 o
  -1   9  12       64.94       52.26     19.69 o
   0   9  12     1047.58     1060.21     50.40 o
   1   9  12      144.60      146.50     23.26 o
   2   9  12      173.82      213.55     24.94 o
   3   9  12     2513.76     2527.91    130.10 o
   4   9  12       94.80       73.74     24.51 o
   5   9  12      541.40      467.10     40.99 o
   6   9  12        0.15      -22.35     22.35 o
   7   9  12        7.32       11.62     24.11 o
   8   9  12     1215.18     1103.25     75.30 o
   9   9  12        1.45       -3.16     21.38 o
  10   9  12     1149.49     1225.67     44.85 o
  11   9  12       32.04       27.75     21.43 o
  12   9  12        6.14        6.98     21.85 o
  13   9  12       20.03       52.00     22.17 o
  14   9  12        0.93      -10.81     22.00 o
  15   9  12      256.30      311.34     83.18 o
 -15  10  12       76.77       99.46     40.09 o
 -14  10  12      122.03      158.08     31.22 o
 -13  10  12        5.93       22.18     33.86 o
 -12  10  12      325.05      368.45     32.20 o
 -11  10  12       34.02      -14.26     25.09 o
 -10  10  12        1.01       12.38     24.29 o
  -9  10  12        4.58      -10.90     28.02 o
  -8  10  12        2.49      -17.77     24.14 o
  -7  10  12        0.26       -8.94     23.84 o
  -6  10  12       45.09       31.01     24.66 o
  -5  10  12      554.29      576.85     31.80 o
  -4  10  12       27.43       19.50     22.73 o
  -3  10  12      452.08      408.05     27.72 o
  -2  10  12        9.02       37.59     21.06 o
  -1  10  12        0.90        2.66     20.51 o
   0  10  12        2.19        0.73     20.30 o
   1  10  12      492.28      398.84     29.67 o
   2  10  12       12.50        0.64     22.19 o
   3  10  12      122.29       84.98     34.30 o
   4  10  12      709.49      691.36     36.83 o
   5  10  12       99.96      115.94     26.87 o
   6  10  12      742.88      763.58     51.11 o
   7  10  12      376.09      352.25     32.87 o
   8  10  12      271.80      353.78     33.11 o
   9  10  12      781.00      738.71     53.86 o
  10  10  12       53.11       35.57     28.52 o
  11  10  12      274.33      298.86     45.11 o
  12  10  12      203.37      185.58     29.33 o
  13  10  12       79.98      121.61     28.86 o
 -14  11  12       15.91       35.20     41.40 o
 -13  11  12        3.57      -17.88     29.09 o
 -12  11  12       33.96       15.54     28.27 o
 -11  11  12       29.27        6.25     26.77 o
 -10  11  12      133.01       37.30     29.80 o
  -9  11  12       10.25       11.65     27.59 o
  -8  11  12       18.38       41.98     27.75 o
  -7  11  12      551.82      534.44     35.24 o
  -6  11  12        0.03       16.26     25.73 o
  -5  11  12       74.87       73.44     24.17 o
  -4  11  12       84.42       71.97     25.68 o
  -3  11  12        0.30        7.70     22.60 o
  -2  11  12      326.98      483.00     29.61 o
  -1  11  12      201.81      241.15     26.38 o
   0  11  12      385.97      354.66     27.90 o
   1  11  12      131.28      143.33     24.97 o
   2  11  12        9.64      -10.43     23.55 o
   3  11  12       69.94       31.92     25.25 o
   4  11  12        3.97       25.83     29.07 o
   5  11  12        9.39       -6.18     25.96 o
   6  11  12       71.41      114.51     29.41 o
   7  11  12        0.14       -7.92     26.33 o
   8  11  12      142.10      133.75     30.83 o
   9  11  12        2.44      -28.23     28.23 o
  10  11  12      846.66      905.15     52.09 o
  11  11  12       55.41       56.00     33.44 o
  12  11  12      373.39      447.88     54.93 o
 -13  12  12       13.15      -40.40     79.62 o
 -12  12  12       53.41      -11.03     41.34 o
 -11  12  12      440.76      435.12     35.43 o
 -10  12  12      199.75      281.88     36.29 o
  -9  12  12       56.85       54.00     30.82 o
  -8  12  12        3.61       49.99     29.82 o
  -7  12  12       44.19       68.08     29.89 o
  -6  12  12        8.47       12.31     28.59 o
  -5  12  12        6.97       33.57     30.26 o
  -4  12  12      119.67      195.80     28.23 o
  -3  12  12        7.82       -7.88     24.50 o
  -2  12  12       33.48       21.95     24.66 o
  -1  12  12       18.46        8.84     24.55 o
   0  12  12       51.59       62.98     25.47 o
   1  12  12       99.39       94.01     25.65 o
   2  12  12        2.36      -25.06     25.06 o
   3  12  12       48.74       39.89     28.35 o
   4  12  12      311.38      306.99     46.83 o
   5  12  12        3.52       24.41     35.33 o
   6  12  12       11.95       -6.22     29.15 o
   7  12  12       82.87       24.12     30.18 o
   8  12  12      114.77       79.61     32.39 o
   9  12  12        5.01        8.29     42.71 o
  10  12  12       35.34      -19.54     39.87 o
  11  12  12       12.63      -79.62     95.07 o
  12  12  12       88.11      -10.70    116.46 o
 -11  13  12       83.40       61.79     76.05 o
 -10  13  12        9.00      -28.28     53.93 o
  -9  13  12        1.79       -8.52     38.47 o
  -8  13  12       47.59       84.89     34.35 o
  -7  13  12      158.56      137.78     34.01 o
  -6  13  12       95.91       13.10     31.08 o
  -5  13  12      206.35      301.00     38.44 o
  -4  13  12      208.35      280.99     32.07 o
  -3  13  12      868.65      899.99     42.52 o
  -2  13  12       80.12       70.97     28.28 o
  -1  13  12      214.14      234.41     30.87 o
   0  13  12      193.18      187.35     33.15 o
   1  13  12       21.47      -24.29     34.90 o
   2  13  12      438.86      569.98     38.97 o
   3  13  12      250.73      310.64     34.86 o
   4  13  12      126.42       80.11     33.03 o
   5  13  12      185.32      113.64     33.99 o
   6  13  12       46.90       32.58     33.40 o
   7  13  12       32.84       76.07     40.74 o
   8  13  12      510.52      459.06     51.09 o
   9  13  12       81.63       16.43     61.33 o
  -8  14  12        0.39       30.90    102.20 o
  -7  14  12      233.38      254.30    106.95 o
  -6  14  12      147.77      177.06     76.05 o
  -5  14  12      457.61      563.98     48.53 o
  -4  14  12        7.18       -5.40     34.71 o
  -3  14  12      217.43      165.19     33.38 o
  -2  14  12      107.17      133.82     32.30 o
  -1  14  12      598.90      559.12     38.20 o
   0  14  12      774.22      942.88     43.23 o
   1  14  12      407.45      460.48     40.35 o
   2  14  12       18.30      -24.49     33.01 o
   3  14  12       65.86       81.65     38.58 o
   4  14  12      971.55     1240.59     58.07 o
   5  14  12       11.86      -45.93     61.79 o
   6  14  12      474.42      583.47     86.75 o
   7  14  12      100.76       71.30     83.18 o
  -3  15  12      657.58      512.17    121.21 o
   0  15  12       67.13      124.78    115.27 o
 -21   1  13       15.37       73.80     49.04 o
 -20   1  13       35.33       -0.44     36.12 o
 -19   1  13        7.06      -14.58     33.77 o
 -18   1  13      116.15      151.97     34.72 o
 -17   1  13      108.74      142.40     32.98 o
 -16   1  13      120.56      134.46     31.01 o
 -15   1  13       14.19       28.42     23.67 o
 -14   1  13        0.09       26.72     22.29 o
 -13   1  13      542.31      527.74     33.24 o
 -12   1  13       48.76       28.01     21.68 o
 -11   1  13        8.94       -2.08     19.89 o
 -10   1  13       14.28       -2.62     18.43 o
  -9   1  13       23.38       62.56     18.80 o
  -8   1  13      335.37      364.20     28.87 o
  -7   1  13     1972.29     1911.24     35.10 o
  -6   1  13     2073.84     2045.59     35.66 o
  -5   1  13       78.74      106.31     14.37 o
  -4   1  13       11.36       18.63     12.73 o
  -3   1  13        2.35        3.22     12.19 o
  -2   1  13       45.17       54.13     12.62 o
  -1   1  13       19.32       19.59     11.82 o
   0   1  13       29.53        1.23     11.70 o
   1   1  13       72.01       58.35     12.74 o
   2   1  13        0.05      -10.95     11.64 o
   3   1  13        2.83      -10.85     11.55 o
   4   1  13     1575.30     1571.32     27.43 o
   5   1  13        7.59       15.54     10.25 o
   6   1  13     3133.16     3064.96     39.59 o
   7   1  13      840.22     1011.24     24.98 o
   8   1  13      890.81      885.25     26.57 o
   9   1  13      337.74      348.79     20.49 o
  10   1  13     1019.93      929.43     24.91 o
  11   1  13      247.42      256.26     18.07 o
  12   1  13        0.20      -14.12     14.12 o
  13   1  13       89.08       94.08     17.52 o
  14   1  13       60.29       33.17     16.92 o
  15   1  13       82.12       86.12     19.29 o
[truncated: 101,973 more chars]
